# Supplementary material for: Transcriptome changes during osteogenesis of porcine mesenchymal stem cells derived from different types of synovial membranes and genetic background
Source: Sci Rep. 2023 Jun 21;13:10048. doi: 10.1038/s41598-023-37260-4 (PMC10284927; doi:10.1038/s41598-023-37260-4)
Supplement: Supplementary file 1 — Supplementary Tables. [file 41598_2023_37260_MOESM1_ESM.xlsx]

## Sheet: Table S1
Transcriptome changes during osteogenesis of porcine mesenchymal stem cells derived from different types of synovial membranes and genetic background
Shuaichen Li1, Puntita Siengdee1,2, Michael Oster1, Henry Reyer1, Klaus Wimmers1,3, Siriluck Ponsuksili1*
Supplementary Table S1: Least square mean (LSM), fold change (FC), and adjusted P-value (FDR) < 1% with color coding of all differentially expressed genes during osteogenic differentiation (ost) compared to undifferentiation (undiff) of porcine SMSCs at each time point.
Probeset	transcript_cluster_id	anno_name_local		LSM undiff_D01	LSM ost_D01	LSM undiff_D07	LSM ost_D07	LSM undiff_D14	LSM ost_D14	LSM undiff_D21	LSM ost_D21		FC of (undiff_D01) vs (ost_D01)	FC of (undiff_D07) vs (ost_D07)	FC of (undiff_D14) vs (ost_D14)	FC of (undiff_D21) vs (ost_D21)		FDR for (undiff_D01) vs (ost_D01)	FDR for (undiff_D07) vs (ost_D07)	FDR for (con_D14) vs (ost_D14)	FDR for (undiff_D21) vs (ost_D21)
SNOWBALL_000001_s_st	288490	AKT3		5.09625	5.24375	5.28125	5.67125	5.29	6.0025	5.415	6.24125		-1.10765	-1.31039	-1.63864	-1.77307		0.319623	0.00244588	2.11893e-07	7.22138e-09
SNOWBALL_000002_st	288491	AKT3		6.7025	6.8575	6.77125	7.29125	6.775	7.69625	6.9475	8.03125		-1.11342	-1.43396	-1.89376	-2.11954		0.16635	1.39937e-06	9.2984e-13	6.3836e-15
SNOWBALL_000003_st	288492	ZCCHC6		6.94375	7.3175	7.55375	8.08	7.645	8.5675	7.55	8.51875		-1.29572	-1.44018	-1.8954	-1.95714		0.0044142	7.27879e-05	7.24133e-10	2.00505e-10
SNOWBALL_000005_st	288494	CCL19		7.80625	9.115	9.3075	10.0987	9.425	9.84	9.50875	9.28375		-2.47727	-1.73057	-1.3333	1.16878		3.01937e-07	0.0010014	0.103192	0.437046
SNOWBALL_000009_st	288498	ZEB1		9.46375	9.8925	8.8875	9.4075	8.76	9.32375	8.5525	9.135		-1.34607	-1.43396	-1.47811	-1.49744		5.79681e-06	1.23517e-07	1.9812e-08	9.11867e-09
SNOWBALL_000019_st	288507	SOD2		7.57	7.6675	9.9875	9.0525	10.365	10.2913	10.1413	10.5		-1.06992	1.91189	1.05245	-1.28231		0.618562	1.56331e-08	0.720851	0.018576
SNOWBALL_000021_st	288509	REPS1		7.5325	7.0575	7.34125	7.00625	7.425	7.26125	7.485	7.37125		1.38992	1.26138	1.1202	1.08204		8.75353e-06	0.00126187	0.14341	0.346412
SNOWBALL_000022_st	288510	IFNGR1		7.89375	7.42	8.22875	8.3075	8.3225	8.3525	8.27625	8.4175		1.38871	-1.0561	-1.02101	-1.10286		2.8097e-07	0.453875	0.811345	0.128167
SNOWBALL_000025_st	288513	SMPDL3A		4.79375	4.8125	5.14625	5.97375	4.82	6.0725	4.90125	6.15875		-1.01308	-1.77461	-2.38254	-2.39081		0.956117	9.21975e-05	3.83195e-08	3.49723e-08
SNOWBALL_000030_st	288518	CRYBG1		7.85375	7.56875	7.01375	6.5525	7.035	6.66875	6.80125	6.40375		1.21841	1.37673	1.289	1.31722		0.00271536	2.96534e-06	0.000132331	3.86688e-05
SNOWBALL_000031_st	288519	CRYBG1		5.83375	5.52625	5.055	4.7525	5.0525	4.855	4.8525	4.7225		1.23756	1.23328	1.14671	1.09429		0.00351125	0.00410226	0.07253	0.275635
SNOWBALL_000032_st	288520	TRAF3IP2		7.93	8.37	8.595	8.46375	8.44375	8.34875	8.3775	8.4		-1.3566	1.09524	1.06807	-1.01572		1.51657e-05	0.23666	0.424948	0.881865
SNOWBALL_000033_s_st	288521	FYN		6.445	5.3225	7.33	6.31125	7.5775	5.93125	7.7375	5.9725		2.17724	2.02616	3.13019	3.39874		2.32758e-08	2.03703e-07	8.70353e-13	1.06755e-13
SNOWBALL_000034_s_st	288522	FYN		7.36875	5.67	8.465	7.1775	8.93125	6.8725	9.1425	6.985		3.2462	2.44105	4.16625	4.46141		2.7877e-14	9.2152e-11	6.10282e-17	1.31237e-17
SNOWBALL_000036_s_st	288524	FYN		8.66375	6.96	9.76625	8.61	10.2925	8.28	10.5662	8.2725		3.25747	2.22877	4.03481	4.90329		4.79438e-12	9.73725e-08	3.2575e-14	5.21464e-16
SNOWBALL_000039_st	288527	THBS1		12.78	13.0462	12.1012	12.3025	11.7225	12.3687	11.8812	12.28		-1.20268	-1.14969	-1.56509	-1.31837		0.0115738	0.0646494	1.82093e-08	0.000155359
SNOWBALL_000042_s_st	288530	ACTC1		7.6625	8.11875	5.605	7.2	4.7225	7.67125	4.6125	7.07125		-1.37197	-3.02095	-7.7208	-5.4974		0.348385	0.000152596	6.82573e-10	5.60176e-08
SNOWBALL_000044_s_st	288532	ACTC1		6.65	6.6675	6.05125	6.6275	5.78	6.63125	5.905	6.61125		-1.0122	-1.49097	-1.80406	-1.63156		0.96008	0.00738703	8.48938e-05	0.000983653
SNOWBALL_000048_s_st	288535	ACTC1		4.49625	4.755	3.5025	3.9075	3.425	4.16375	3.435	4.00375		-1.19644	-1.32409	-1.66873	-1.48324		0.300673	0.0768828	0.000737838	0.00973019
SNOWBALL_000050_st	288537	LGALS3		10.7875	10.6725	11.0663	10.58	11.46	10.4625	11.2737	10.6		1.08298	1.4008	1.99654	1.59521		0.493852	0.000380451	2.6575e-10	2.13034e-06
SNOWBALL_000070_x_st	288555	LOC100156936		4.2375	4.41625	4.5325	4.32125	4.5	3.98875	4.37125	3.83		-1.1319	1.15769	1.42528	1.45523		0.455938	0.360474	0.0101455	0.00631984
SNOWBALL_000103_s_st	288586	TLR4		3.705	4.6	7.10625	7.1475	7.1475	7.74375	6.91875	8.0175		-1.85961	-1.02901	-1.51178	-2.14169		2.74313e-05	0.898625	0.00447423	6.48374e-07
SNOWBALL_000107_s_st	288589	TLR4		3.8175	4.38125	6.71375	6.79125	6.8675	7.49	6.74875	7.78375		-1.47811	-1.05519	-1.53954	-2.04911		0.0130396	0.8123	0.00581031	7.922e-06
SNOWBALL_000112_s_st	288594	ENG		8.09875	8.01875	8.28125	7.65875	8.14375	7.58875	8.13625	7.71375		1.05702	1.53954	1.46917	1.34025		0.527835	2.0836e-08	2.68909e-07	4.09721e-05
SNOWBALL_000113_s_st	288595	ENG		9.24625	9.1725	9.4475	8.725	9.36875	8.755	9.51625	8.88625		1.05245	1.65004	1.53023	1.54756		0.615897	8.08348e-09	3.21291e-07	1.84526e-07
SNOWBALL_000116_st	288598	FOXO1		8.23375	8.95	8.8875	9.6425	8.8525	9.83125	8.93625	9.83		-1.64291	-1.68763	-1.97076	-1.858		2.39039e-07	7.57896e-08	1.24626e-10	1.34672e-09
SNOWBALL_000123_s_st	288605	PECAM1		6.04375	6.0025	6.14125	5.61375	6.49125	6.09875	6.42875	5.84875		1.02901	1.44143	1.31267	1.49485		0.81376	1.87973e-05	0.00114133	3.5334e-06
SNOWBALL_000126_st	288608	MAP3K3		7.3875	7.66625	7.47875	7.4825	7.39125	7.70125	7.35625	7.7775		-1.21314	-1.0026	-1.23971	-1.33909		0.00059979	0.977901	0.000148575	7.9351e-07
SNOWBALL_000137_s_st	288619	STAT5A		6.52125	6.40375	6.60375	6.9025	6.64	7.12	6.73875	7.05375		1.08485	-1.23008	-1.39474	-1.24401		0.388705	0.0100665	4.19066e-05	0.00649019
SNOWBALL_000144_st	288626	SLC35B1		7.8275	8.29375	7.54	7.495	7.40625	7.59875	7.30125	7.535		-1.38151	1.03168	-1.14274	-1.17589		0.000237605	0.804853	0.159475	0.0768971
SNOWBALL_000145_st	288627	FAM117A		5.4525	5.645	5.6	5.36125	5.54875	5.46	5.78125	5.64		-1.14274	1.17997	1.06345	1.10286		0.0210532	0.00371552	0.354784	0.105138
SNOWBALL_000151_st	288633	COL1A1		10.7462	10.6412	10.6875	11.275	10.3062	10.325	10.2125	10.0412		1.07549	-1.50264	-1.01308	1.12603		0.711693	0.00482847	0.955811	0.506414
SNOWBALL_000154_st	288636	COL1A1		13.095	13.065	13.0325	13.3138	12.8263	12.7275	12.8013	12.525		1.02101	-1.21525	1.07085	1.21104		0.831786	0.00345489	0.38372	0.00409706
SNOWBALL_000166_st	288648	STXBP4		6.33375	6.1075	6.655	6.06125	6.8525	6.0775	6.56125	5.90125		1.16979	1.50916	1.71119	1.58008		0.179258	0.000133844	1.51977e-06	2.67213e-05
SNOWBALL_000167_st	288649	STXBP4		5.49	5.76	6.17625	5.40625	6.4275	5.28875	6.16625	5.23		-1.20581	1.70527	2.2019	1.91355		0.267873	0.000374017	5.72611e-07	2.1316e-05
SNOWBALL_000174_st	288656	MSI2		6.15625	6.4925	7.13	6.8225	7.2275	6.9775	7.3675	6.8525		-1.26247	1.23756	1.18921	1.42899		0.0415477	0.0657691	0.149087	0.00133163
SNOWBALL_000175_st	288657	MSI2		4.18	4.55375	5.00125	4.645	5.09	5.105	5.25875	4.9075		-1.29572	1.28009	-1.01045	1.27567		0.00370931	0.00575839	0.942109	0.00651423
SNOWBALL_000198_st	288680	CLTC		8.37	8.36875	8.00375	7.7475	7.975	7.68	7.92625	7.69875		1.00087	1.19437	1.22688	1.1708		0.991989	0.000417689	5.83044e-05	0.00167868
SNOWBALL_000199_st	288681	CLTC		10.0325	10.0712	9.58625	9.44375	9.68625	9.48875	9.7425	9.49625		-1.02722	1.10382	1.14671	1.18612		0.717429	0.0825314	0.0122289	0.00163351
SNOWBALL_000210_st	288692	SSH2		6.325	7.18375	7.00875	8.88125	7.03	9.47875	7.25375	9.56375		-1.81347	-3.66167	-5.45943	-4.95883		0.000207577	1.42974e-11	4.47163e-15	2.78264e-14
SNOWBALL_000211_s_st	288693	GOSR1		8.11125	8.08	8.445	8.67625	8.5825	9.1925	8.53875	9.14		1.0219	-1.17385	-1.52626	-1.51703		0.858011	0.0558597	7.00967e-07	9.3724e-07
SNOWBALL_000212_st	288694	GOSR1		7.84375	7.75625	8.11125	8.25625	8.0825	8.8025	8.1725	8.8375		1.06253	-1.10573	-1.64718	-1.58557		0.502802	0.214923	1.61846e-09	1.14201e-08
SNOWBALL_000215_st	288697	FXR2		6.6175	6.7525	6.47875	6.49625	6.41875	6.665	6.6	6.88125		-1.09809	-1.0122	-1.18612	-1.21525		0.166853	0.899818	0.0062707	0.00173745
SNOWBALL_000223_st	288705	ATP2C1		8.765	8.54375	8.9975	8.67375	9.1725	8.87625	9.1825	8.89		1.16574	1.25158	1.22795	1.22476		0.000503614	1.13672e-06	6.06085e-06	7.605e-06
SNOWBALL_000224_st	288706	SH3BP5		4.12125	4.21625	4.5875	4.435	4.7775	4.26	4.9	4.27625		-1.06807	1.11149	1.43147	1.54088		0.542235	0.277834	3.97846e-05	1.48478e-06
SNOWBALL_000225_s_st	288707	MYD88		8.275	8.24875	8.495	8.45625	8.55875	8.2225	8.51125	8.28125		1.01836	1.02722	1.26247	1.17283		0.794499	0.681639	3.89974e-06	0.00107381
SNOWBALL_000231_st	288713	ACKR2,ZNF662		4.18	5.10625	5.38	7.15125	5.165	7.14	5.27375	6.9125		-1.90033	-3.4135	-3.93128	-3.11396		0.011607	2.85344e-06	3.27772e-07	1.15754e-05
SNOWBALL_000236_s_st	288718	EXOSC7		8.04625	8.0775	8.12	8.10125	8.22375	7.9975	8.11	7.85125		-1.0219	1.01308	1.16979	1.19644		0.702768	0.832384	0.00019095	2.54266e-05
SNOWBALL_000243_s_st	288725	BAP1		7.245	7.33	7.1675	7.2025	6.96125	7.18625	6.98625	7.36		-1.06069	-1.02456	-1.16878	-1.29572		0.475503	0.803184	0.0230471	0.000140935
SNOWBALL_000245_st	288727	LOC102167790		9.22375	9.14875	9.29	9.11625	9.3875	8.5575	9.4075	8.3225		1.05336	1.12799	1.77769	2.12138		0.718356	0.320248	2.74641e-07	4.81545e-10
SNOWBALL_000248_s_st	288730	ACKR4		2.96375	5.65625	4.27125	6.80125	3.99625	7.5375	4.2825	7.33625		-6.46433	-5.77572	-11.6419	-8.30368		1.78907e-11	9.98783e-11	4.80488e-15	4.63071e-13
SNOWBALL_000249_st	288731	CP		4.21625	3.64375	8.0075	4.60875	8.29875	4.48625	7.915	4.37875		1.4871	10.5469	14.05	11.6016		0.272502	2.14863e-10	9.06835e-12	7.37576e-11
SNOWBALL_000250_x_st	288732	CP		5.83	5.7075	6.6925	6.00125	6.625	5.68875	6.53375	5.82125		1.08862	1.61468	1.91355	1.63864		0.687761	0.00223598	4.53452e-05	0.0016257
SNOWBALL_000251_st	288733	PTX3		7.2125	9.67875	9.415	11.8287	9.21875	11.995	9.44	11.7987		-5.52606	-5.32858	-6.85069	-5.12926		1.98853e-12	3.72205e-12	5.64918e-14	7.21021e-12
SNOWBALL_000255_s_st	288736	APOD		3.3625	3.16625	3.13	4.12	3.32	4.83875	3.6325	4.51875		1.14572	-1.98618	-2.86543	-1.84837		0.60195	0.000686781	7.34749e-07	0.00234585
SNOWBALL_000258_s_st	288739	APOD		2.3875	2.3725	2.88	3.90375	2.59875	6.05375	2.87125	6.50375		1.01045	-2.0332	-10.9663	-12.402		0.983734	0.0216208	3.60976e-11	8.85701e-12
SNOWBALL_000260_s_st	288741	APOD		2.38875	2.44625	2.825	4.15875	2.82875	5.705	2.83875	6.225		-1.04066	-2.52057	-7.34239	-10.4559		0.928983	0.00104325	6.36024e-10	7.41031e-12
SNOWBALL_000262_st	288743	DLG1		8.00625	7.7225	7.81875	7.6975	7.975	7.81375	7.95	7.6075		1.21736	1.08768	1.11826	1.26795		0.00152444	0.222614	0.0867804	0.000146638
SNOWBALL_000264_s_st	288745	DLG1		7.6325	7.2425	7.2375	7.1875	7.4175	7.30625	7.32625	7.10875		1.31039	1.03526	1.08016	1.16272		0.00124394	0.769206	0.445982	0.0868968
SNOWBALL_000265_s_st	288746	DLG1		7.48875	7.17625	7.1	7.04625	7.29875	7.2275	7.30375	7.105		1.24186	1.03796	1.05063	1.1477		0.00551483	0.728358	0.627569	0.0934999
SNOWBALL_000275_st	288755	CD47		10.73	10.79	10.5087	10.22	10.5412	10.0537	10.4675	9.9375		-1.04247	1.22158	1.40201	1.44393		0.689126	0.0098562	1.79932e-05	4.1487e-06
SNOWBALL_000277_s_st	288757	CD47		8.85375	8.98125	8.68625	8.605	8.72875	8.53	8.63875	8.3725		-1.0924	1.05793	1.1477	1.20268		0.135506	0.387087	0.0132777	0.000823513
SNOWBALL_000279_s_st	288759	CD47		10.1612	10.2375	9.9375	9.8025	9.97	9.6875	9.91125	9.485		-1.05427	1.09809	1.2163	1.34374		0.55685	0.238638	0.00601125	4.26036e-05
SNOWBALL_000280_s_st	288760	NFKBIZ		6.3675	7.145	7.71375	7.78125	7.8875	8.00125	8.28375	8.29125		-1.71416	-1.0479	-1.08204	-1.00521		1.14964e-07	0.718218	0.500075	0.973586
SNOWBALL_000281_s_st	288761	NFKBIZ		6.415	7.035	7.585	7.62625	7.67	7.88875	8.02375	8.1975		-1.53688	-1.02901	-1.16372	-1.12799		2.55651e-06	0.823696	0.10328	0.215918
SNOWBALL_000287_s_st	288766	ADAMTS1		5.3275	7.0575	6.06125	7.73875	6.13875	7.975	6.5225	7.81125		-3.31728	-3.19873	-3.57081	-2.44316		1.57061e-11	3.71058e-11	2.8591e-12	3.04253e-08
SNOWBALL_000288_s_st	288767	ADAMTS1		4.68625	6.61375	5.6875	7.3175	5.9625	7.41	6.15125	7.1125		-3.80395	-3.09513	-2.72735	-1.947		1.03099e-11	9.61251e-10	1.78246e-08	5.18891e-05
SNOWBALL_000290_st	288769	MX2		7.25	7.3075	8.63125	10.055	8.61875	9.32125	8.5975	9.68625		-1.04066	-2.68282	-1.62732	-2.1269		0.881694	1.56151e-07	0.00572247	2.53955e-05
SNOWBALL_000291_s_st	288770	MX1		7.30375	7.40875	8.77	10.2563	8.745	9.47	8.72625	9.70375		-1.07549	-2.8016	-1.6529	-1.96905		0.749621	1.13691e-08	0.00211833	4.48649e-05
SNOWBALL_000292_s_st	288771	GADD45G		5.12875	5.74125	4.71125	6.21875	4.36	6.56375	4.75125	6.6075		-1.52891	-2.84317	-4.60675	-3.62065		0.0331459	4.11715e-07	4.00574e-11	3.60143e-09
SNOWBALL_000293_s_st	288772	GADD45G		5.85875	6.5475	5.72625	6.81875	5.515	7.215	5.77875	7.0675		-1.61189	-2.13243	-3.24901	-2.44316		0.000409318	1.52101e-07	1.77816e-12	3.25691e-09
SNOWBALL_000296_st	288775	NFIL3		7.67125	7.49	7.9475	8.24625	7.705	8.56	8.135	8.90125		1.13387	-1.23008	-1.80876	-1.70084		0.246319	0.0367743	2.1856e-08	2.51587e-07
SNOWBALL_000297_st	288776	SLC39A14		9.705	9.68	10.0313	9.945	9.99875	9.53125	10.0675	9.4675		1.01748	1.06161	1.38271	1.51572		0.87798	0.517852	1.95719e-05	1.66265e-07
SNOWBALL_000316_s_st	288795	LYST		6.1975	6.16	6.785	6.67125	6.99625	6.62625	7.03	6.4725		1.02633	1.08204	1.29235	1.47172		0.7825	0.296826	0.000122664	6.62074e-08
SNOWBALL_000317_st	288796	LYST		6.48625	6.4625	7.10125	7.14	7.4825	7.0175	7.35875	6.88875		1.0166	-1.02722	1.38032	1.38511		0.899568	0.827819	0.000148037	0.000127156
SNOWBALL_000318_s_st	288797	LYST		6.78125	6.77375	7.44375	7.3575	7.61625	7.22125	7.60625	7.1675		1.00521	1.06161	1.31494	1.35543		0.960457	0.440021	2.84863e-05	4.67169e-06
SNOWBALL_000320_s_st	288799	AGT		4.93125	5.85125	5.35125	7.78625	4.96125	9.81375	5.575	9.915		-1.89212	-5.40764	-28.89	-20.2521		0.00791712	6.64743e-10	5.13157e-19	2.0037e-17
SNOWBALL_000322_st	288801	EGR2		4.83	4.57125	6.01375	5.23	6.5775	5.49875	7.36625	5.44		1.19644	1.7216	2.11221	3.80066		0.188855	1.94203e-05	3.46205e-08	3.4594e-15
SNOWBALL_000323_s_st	288802	SLC25A16		7.82125	7.975	7.3125	7.60875	7.3025	7.59125	7.19875	7.5375		-1.11246	-1.22795	-1.22158	-1.26466		0.0968023	0.000733386	0.00099007	0.000126885
SNOWBALL_000326_s_st	288805	LOC100513724		7.7575	7.6425	8.12125	7.735	8.30875	7.83625	8.105	7.94625		1.08298	1.30699	1.38751	1.11632		0.42171	0.00123773	9.20261e-05	0.233882
SNOWBALL_000327_st	288806	LOC100513724		7.10625	6.96125	7.02875	6.845	7.24875	6.92625	7.3475	6.8225		1.10573	1.13583	1.2505	1.43893		0.407975	0.269299	0.0320946	0.000377039
SNOWBALL_000328_st	288807	DLG5		6.7375	6.61875	6.77125	6.46	6.75	6.34875	6.87625	6.46625		1.08579	1.24078	1.32065	1.32869		0.299216	0.00187302	7.44643e-05	5.36509e-05
SNOWBALL_000329_st	288808	DLG5		7.92375	7.83125	8.02125	7.55375	8.0175	7.5925	7.915	7.54625		1.06622	1.38271	1.34257	1.29123		0.347149	2.191e-07	1.52857e-06	1.97655e-05
SNOWBALL_000331_st	288810	DLG5		8.5125	8.39	8.48125	8.11375	8.4475	8.1375	8.48125	8.1775		1.08862	1.29012	1.23971	1.23435		0.200077	3.19335e-05	0.000371658	0.000481338
SNOWBALL_000334_s_st	288813	ANXA11		8.38875	8.07125	8.61	8.55	8.8425	8.81875	8.95	8.99875		1.24617	1.04247	1.0166	-1.03437		0.000494995	0.611008	0.861862	0.69143
SNOWBALL_000335_s_st	288814	ANXA11		9.15125	8.8175	9.4225	9.265	9.6425	9.61875	9.75	9.7725		1.26028	1.11535	1.0166	-1.01572		0.000380546	0.113986	0.866204	0.873935
SNOWBALL_000338_s_st	288817	ANXA8		7.30625	9.21	6.39625	8.33	5.34125	8.02	5.24375	7.93		-3.74185	-3.82047	-6.40301	-6.43638		4.68322e-11	3.03922e-11	1.68638e-15	1.54393e-15
SNOWBALL_000339_s_st	288818	ANXA8		7.63	8.5475	7.38	8.13875	7.0125	7.8925	6.93375	7.75875		-1.88884	-1.69202	-1.84038	-1.77154		9.70493e-08	4.50079e-06	2.39908e-07	9.07148e-07
SNOWBALL_000343_st	288822	CXCL12		4.05375	3.2925	7.72875	5.76625	9.32	6.79125	10.1563	6.32625		1.69496	3.89737	5.77071	14.2215		0.00548857	4.3618e-10	3.42032e-13	5.96381e-19
SNOWBALL_000344_st	288823	CXCL12		4.15375	3.1925	7.04375	5.6075	8.8125	7.2125	9.95375	6.905		1.947	2.70617	3.03143	8.27495		1.03076e-05	1.95624e-09	1.16954e-10	2.59268e-19
SNOWBALL_000345_s_st	288824	CXCL12		5.705	5.675	7.4975	6.3025	8.71	7.01375	9.29	6.675		1.02101	2.28945	3.24058	6.12623		0.919637	1.01981e-08	8.13349e-13	8.63999e-19
SNOWBALL_000346_s_st	288825	PAPSS2		9.35	8.7125	9.2475	9.14875	8.84125	8.5275	8.5875	8.56875		1.55563	1.07085	1.24293	1.01308		2.34072e-07	0.487305	0.00689093	0.917864
SNOWBALL_000349_s_st	288828	CHUK		6.5175	6.48375	6.16375	6.34375	6.12875	6.40125	6.3425	6.2975		1.02367	-1.13288	-1.2079	1.03168		0.794657	0.054656	0.00259594	0.716254
SNOWBALL_000350_st	288829	SCD		7.16875	7.755	7.4925	9.30625	7.70625	8.45375	8.205	8.0575		-1.50134	-3.51555	-1.67888	1.10765		0.00431584	1.29608e-12	0.00028509	0.57259
SNOWBALL_000354_s_st	288833	CASP7		5.27875	5.2025	5.50875	5.46875	5.585	5.4175	5.70125	5.3525		1.05427	1.02811	1.12311	1.27346		0.550076	0.780708	0.12059	0.000574604
SNOWBALL_000363_s_st	288842	TLR3		8.2875	6.95375	8.48	8.19875	8.44	6.8	8.10375	6.32		2.52057	1.21525	3.11666	3.4432		6.84854e-08	0.278387	4.50046e-10	4.70748e-11
SNOWBALL_000364_s_st	288843	TLR3		7.52125	6.1125	7.74125	7.44875	7.70125	5.9775	7.2825	5.33		2.65507	1.22476	3.30294	3.87045		8.34775e-08	0.292638	6.43685e-10	2.23311e-11
SNOWBALL_000369_s_st	288848			5.55125	5.45625	6.7175	6.39625	7.6525	6.47625	8.1875	6.85		1.06807	1.24941	2.25989	2.52713		0.816633	0.322583	3.98092e-05	4.46963e-06
SNOWBALL_000370_st	288849	DPP4		6.32375	6.11875	7.31875	7.08375	8.3875	7.2025	8.74125	7.38625		1.15269	1.17691	2.27363	2.55797		0.548199	0.478398	1.85475e-05	1.65495e-06
SNOWBALL_000371_s_st	288850	DPP4		5.865	5.53625	6.98375	6.4075	8.09875	6.39375	8.30125	6.29125		1.25592	1.49097	3.26029	4.02782		0.369524	0.078175	2.8425e-07	6.78158e-09
SNOWBALL_000372_s_st	288851	DPP4		5.83625	5.74375	6.0775	5.9325	6.475	5.9275	6.63625	5.96125		1.06622	1.10573	1.46155	1.5966		0.578499	0.336882	3.59035e-05	8.35557e-07
SNOWBALL_000373_st	288852	FAP		9.12125	9.9975	10.8263	11.0663	11.235	11.2425	11.365	11.0962		-1.8356	-1.18099	-1.00521	1.20476		5.39564e-12	0.0232892	0.964974	0.0103042
SNOWBALL_000374_s_st	288853	GCA		5.305	5.47125	5.57625	5.095	6.09625	5.0375	6.105	4.8625		-1.12214	1.39595	2.08313	2.36608		0.562615	0.0382267	5.82408e-06	2.52555e-07
SNOWBALL_000378_st	288857	IGFBP5		9.92875	10.475	9.64875	8.8375	10.0725	8.04375	10.3137	7.7225		-1.46029	1.75473	4.08051	6.02621		0.0469272	0.00234297	9.11381e-11	7.50048e-14
SNOWBALL_000388_st	288867	IL6ST		10.2175	10.2675	10.83	10.5713	11.06	10.4738	11.195	10.2375		-1.03526	1.19644	1.50134	1.94194		0.80627	0.0804727	4.31855e-05	1.84849e-09
SNOWBALL_000389_st	288868	MAP3K1		5.7725	5.545	6.08375	5.77	6.28375	5.9175	6.7675	6.085		1.1708	1.24293	1.289	1.60492		0.0646469	0.0083077	0.00195986	8.61478e-08
SNOWBALL_000390_s_st	288869	MAP3K1		5.99	5.84125	6.4375	6.0725	6.705	6.26375	6.96625	6.225		1.10861	1.28788	1.35778	1.67162		0.376033	0.0112136	0.00201147	8.13154e-07
SNOWBALL_000392_s_st	288871	DUSP1		7.62875	9.025	8.49875	9.25625	8.0825	9.40375	8.5325	9.68125		-2.63217	-1.69056	-2.49883	-2.21722		7.85389e-11	4.35453e-05	3.44721e-10	1.15609e-08
SNOWBALL_000393_s_st	288872	DUSP1		8.11	9.47875	8.98875	9.715	8.53875	9.80875	8.88375	10.0962		-2.58247	-1.65433	-2.41162	-2.31739		5.79267e-10	0.000182724	3.86448e-09	1.18862e-08
SNOWBALL_000394_s_st	288873	DUSP1		7.81875	9.1575	8.65	9.4475	8.345	9.66375	8.785	9.97875		-2.52932	-1.73809	-2.4945	-2.28747		7.97152e-10	3.95582e-05	1.17245e-09	1.36253e-08
SNOWBALL_000395_s_st	288874	DUSP1		7.11125	8.3525	8.01875	8.90875	7.8425	9.1175	8.49375	9.43125		-2.36403	-1.85318	-2.41999	-1.91521		1.08018e-08	1.04325e-05	5.65098e-09	4.12041e-06
SNOWBALL_000397_st	288876	SFRP1		8.13625	8.8375	8.44	8.34	7.80375	8.82	7.96125	9.375		-1.62591	1.07177	-2.02265	-2.66429		0.000337313	0.706301	7.35227e-07	3.29019e-10
SNOWBALL_000398_st	288877	IKBKB		6.325	6.2675	6.225	6.405	6.18375	6.32875	6.21	6.43875		1.04066	-1.13288	-1.10573	-1.17182		0.589931	0.0342599	0.0987091	0.00602814
SNOWBALL_000399_s_st	288878	FLRT3		7.8475	7.1325	6.62875	5.6425	6.53375	5.0875	6.3525	4.62		1.64148	1.98103	2.72499	3.32303		0.000647353	5.13247e-06	1.16255e-09	8.82118e-12
SNOWBALL_000400_s_st	288879	FLRT3		8.11125	7.36125	6.81125	5.87125	6.82625	5.53375	6.67375	5.19		1.68179	1.91853	2.44952	2.79675		0.000304946	9.75753e-06	1.38118e-08	4.41212e-10
SNOWBALL_000404_s_st	288883	ATRN		7.77875	8.0975	7.94625	7.75875	7.9175	7.6325	8.00375	7.69125		-1.24725	1.13879	1.21841	1.24186		6.35058e-07	0.00200487	5.45133e-06	9.46743e-07
SNOWBALL_000426_s_st	288905	NNAT		6.775	6.42625	6.4825	6.65875	6.69875	6.61625	7.2575	6.4725		1.27346	-1.12994	1.05885	1.72309		0.0376976	0.355965	0.711916	3.66733e-06
SNOWBALL_000427_s_st	288906	NNAT		6.24125	5.90125	5.89	5.925	6.12875	5.82	6.6725	5.8225		1.26576	-1.02456	1.23863	1.8025		0.134639	0.916094	0.182489	7.27091e-05
SNOWBALL_000431_st	288910	CEBPB		7.31875	7.34875	7.93375	8.06375	7.7775	8.14625	7.97	8.2825		-1.02101	-1.09429	-1.29123	-1.24186		0.884351	0.421022	0.00647888	0.0227231
SNOWBALL_000432_s_st	288911	PTPN1		6.93625	6.77875	7.085	6.795	7.18875	6.9775	7.325	6.9975		1.11535	1.22264	1.15769	1.25484		0.0426707	0.000139555	0.00525919	2.16369e-05
SNOWBALL_000440_s_st	288919			8.8425	8.725	8.715	8.4775	8.7075	8.5375	8.865	8.57125		1.08485	1.17895	1.12506	1.22582		0.1031	0.00049678	0.0132955	2.32711e-05
SNOWBALL_000441_s_st	288920			9.19125	9.03375	9.05875	8.8225	9.10125	8.835	9.1175	8.775		1.11535	1.17793	1.20268	1.26795		0.0915809	0.00792243	0.00265066	0.00012601
SNOWBALL_000442_st	288921	ADNP		9.75375	9.60125	9.57875	9.345	9.57625	9.3825	9.74375	9.405		1.11149	1.17589	1.14373	1.26466		0.157629	0.0207464	0.0612012	0.000682356
SNOWBALL_000447_st	288926	DPM1		4.4325	4.3625	5.17875	4.85	5.5475	4.415	5.51125	4.59		1.04972	1.25592	2.19238	1.89376		0.895494	0.428029	0.00105547	0.00797861
SNOWBALL_000448_st	288927	MOCS3		5.40625	5.53625	5.36125	5.32125	5.36375	5.48	5.4225	5.7075		-1.09429	1.02811	-1.08391	-1.21841		0.272479	0.789098	0.338274	0.00667306
SNOWBALL_000452_st	288931	NFATC2		6.8475	6.97125	4.97	6.18125	4.53875	5.67125	4.71625	6.2625		-1.08956	-2.31538	-2.19238	-2.92057		0.732579	7.31407e-06	2.30814e-05	5.27892e-08
SNOWBALL_000453_st	288932	NFATC2		6.70875	6.715	4.29125	5.81125	4.09125	5.65375	4.4275	6.075		-1.00434	-2.86791	-2.95365	-3.1329		0.989426	2.39304e-07	1.32087e-07	4.04863e-08
SNOWBALL_000455_st	288934	ATP9A		5.89375	5.4025	6.36125	6.255	6.34625	6.45875	6.44375	6.33125		1.40566	1.07643	-1.0811	1.0811		3.98967e-05	0.457029	0.425137	0.425137
SNOWBALL_000464_st	288943	ZFP64		6.66	5.95625	6.44625	6.225	6.4275	5.77125	6.2875	5.55875		1.62873	1.16574	1.57598	1.6572		1.81009e-05	0.213122	5.54674e-05	9.97277e-06
SNOWBALL_000465_s_st	288944	ZFP64		5.9225	5.40625	5.745	5.45625	5.6425	5.1075	5.4875	5.16625		1.43023	1.22158	1.44894	1.24941		9.1794e-07	0.00396314	4.44701e-07	0.00133268
SNOWBALL_000467_s_st	288946	ZFP64		5.415	5.06125	5.29875	5.20125	5.295	5.02625	5.2325	5.15625		1.27788	1.06992	1.20476	1.05427		0.00609274	0.547506	0.042155	0.65446
SNOWBALL_000470_st	288949	TSHZ2		5.96	5.3175	6.4225	5.50125	6.81875	5.26375	6.82375	5.0075		1.56103	1.89376	2.93834	3.52165		0.000228869	5.03458e-07	8.59786e-13	7.3652e-15
SNOWBALL_000471_st	288950	TSHZ2		7.34875	6.80875	7.69875	7.10375	7.8025	6.725	7.88	6.495		1.45397	1.51047	2.11038	2.61172		2.62453e-05	4.93405e-06	3.46159e-12	1.59534e-15
SNOWBALL_000472_s_st	288951	ZNF217		6.21	6.4775	6.89125	7.4025	6.83	7.785	6.99125	7.91875		-1.20372	-1.42528	-1.93858	-1.90198		0.0107732	2.40541e-06	4.43865e-13	1.05925e-12
SNOWBALL_000489_s_st	288968	LOC106507695,LOC100158035		7.615	7.65125	5.3225	5.4325	4.8975	5.81125	4.82	5.0225		-1.02544	-1.07923	-1.88394	-1.15069		0.879576	0.585237	7.34623e-08	0.251324
SNOWBALL_000515_s_st	288994	RAE1		9.08125	9.005	9.00375	9.26625	8.97625	9.3375	8.93625	9.32375		1.05427	-1.19956	-1.28454	-1.30812		0.432013	0.00115172	1.27592e-05	3.65496e-06
SNOWBALL_000522_s_st	289001	PCK1		3.9425	3.89625	4.62	6.43125	5.415	7.2475	6.31375	7.68125		1.03258	-3.50946	-3.56154	-2.58023		0.941394	7.27897e-06	5.90858e-06	0.000499709
SNOWBALL_000524_st	289003	ZBP1		4.525	4.155	5.315	6.90875	5.13	6.13	5.48125	6.57625		1.29235	-3.01833	-2	-2.13613		0.275618	4.88374e-07	0.000851109	0.000274191
SNOWBALL_000525_s_st	289004	ZBP1		5.63625	5.56375	5.78125	6.2325	5.68625	5.925	5.80125	6		1.05154	-1.36722	-1.17997	-1.1477		0.672843	0.000454843	0.0755109	0.152146
SNOWBALL_000526_s_st	289005	ZBP1		5.64375	5.68625	6.03	6.6225	6.08125	6.27	5.98375	6.36		-1.0299	-1.50786	-1.13978	-1.29796		0.855919	0.00017085	0.28969	0.0176099
SNOWBALL_000532_s_st	289011	PPP4R1L		6.61125	6.32375	6.72625	6.32625	6.79375	6.005	6.78125	6.15875		1.22052	1.31951	1.72758	1.53954		0.0495414	0.00485542	1.90055e-07	1.75164e-05
SNOWBALL_000533_s_st	289012			6.31	5.94875	6.5125	5.91125	6.7275	6.06875	6.73125	6.14375		1.28454	1.51703	1.57871	1.50264		0.00012307	6.52085e-09	6.58091e-10	1.13803e-08
SNOWBALL_000537_s_st	289016	STX16		6.15	5.9525	6.2125	6.11625	6.17375	6.08625	6.1325	6.07625		1.14671	1.06899	1.06253	1.03976		0.00616487	0.229168	0.284183	0.532066
SNOWBALL_000539_s_st	289018	STX16		5.73	5.49375	5.66125	5.68375	5.7475	5.505	5.7925	5.45		1.17793	-1.01572	1.18304	1.26795		0.0542575	0.902648	0.0473642	0.00390373
SNOWBALL_000541_s_st	289020	STX16		7.30875	7.00375	7.3025	7.1875	7.33	7.08	7.2825	7.03625		1.23542	1.08298	1.18921	1.18612		0.000537459	0.242511	0.00453808	0.00520599
SNOWBALL_000568_s_st	289044	NELFCD		6.00875	6.0275	6.01625	5.8825	6.00625	5.6625	6.005	5.50625		-1.01308	1.09714	1.26905	1.41299		0.921075	0.335849	0.00421485	4.25217e-05
SNOWBALL_000570_s_st	289045	NELFCD		8.26	8.08875	7.9325	7.77625	7.905	7.68125	7.8925	7.61625		1.12603	1.11439	1.16777	1.21104		0.037334	0.0606904	0.005375	0.000584
SNOWBALL_000572_st	289047	NELFCD		6.56125	6.52	6.56875	6.46875	6.52375	6.24625	6.57	6.33625		1.02901	1.07177	1.21209	1.17589		0.674483	0.219128	0.000172337	0.00144239
SNOWBALL_000578_s_st	289053	ATP5E		6.41	5.82375	6.29625	6.35625	6.2325	6.39375	6.365	6.2025		1.50134	-1.04247	-1.11826	1.11922		5.48043e-05	0.766291	0.33054	0.326001
SNOWBALL_000587_s_st	289062	SYCP2		8.36	7.965	8.035	7.62875	8.02375	6.9875	7.74375	6.3		1.31494	1.32524	2.05089	2.72027		0.0461521	0.0395477	3.69263e-07	1.28996e-10
SNOWBALL_000588_s_st	289063	SYCP2		7.02875	6.68625	6.68	6.30125	6.61375	5.63375	6.4	4.94125		1.26795	1.30021	1.97247	2.7487		0.124473	0.0838353	5.3888e-06	8.49208e-10
SNOWBALL_000589_st	289064	SYCP2		6.42	5.95625	6.0775	5.63625	5.96625	4.96	5.74125	4.22375		1.37912	1.35778	2.00868	2.86295		0.0445832	0.0577339	1.20831e-05	1.95186e-09
SNOWBALL_000594_st	289069	PTN		4.78125	4.05875	6.1775	4.65125	6.94625	3.84875	6.775	3.49125		1.65004	2.88036	8.55934	9.73884		0.0174155	1.21167e-06	1.16864e-14	1.84621e-15
SNOWBALL_000596_s_st	289071	MET		6.3675	5.38125	5.07	4.215	4.99875	4.3575	5.005	4.66		1.98103	1.80876	1.55968	1.27015		3.04893e-06	3.60425e-05	0.00162529	0.110684
SNOWBALL_000598_st	289073			8.34	8.1075	8.73625	8.68125	8.82125	8.85875	8.8175	8.76625		1.17487	1.03886	-1.02633	1.03616		0.008485	0.633075	0.761217	0.660807
SNOWBALL_000601_st	289076	CPT1A		6.54875	6.5725	6.98875	6.72875	6.5675	6.8925	6.3525	7.1225		-1.0166	1.19748	-1.25266	-1.70527		0.899734	0.0374063	0.00789951	1.04498e-08
SNOWBALL_000608_s_st	289083	LOC100623012		12.4075	12.4763	11.8	11.8188	11.7125	11.8887	11.7313	11.7787		-1.04881	-1.01308	-1.12994	-1.03347		0.265388	0.813246	0.00127318	0.478091
SNOWBALL_000618_s_st	289092	ACP2		6.14625	6.29625	6.6175	6.29875	6.6375	6.24	6.5375	6.31		-1.10957	1.24725	1.31722	1.1708		0.272472	0.00866831	0.00100507	0.0713155
SNOWBALL_000622_st	289096	CD44		7.88125	7.9275	7.36625	7.52	7.17875	7.52125	7.13875	7.2975		-1.03258	-1.11246	-1.26795	-1.11632		0.749323	0.174413	0.00097394	0.158167
SNOWBALL_000625_st	289099	CD59		7.73125	7.91625	7.645	7.75125	7.8475	8.08625	7.68875	8.18625		-1.13682	-1.07643	-1.17997	-1.41177		0.181434	0.496231	0.0708596	9.99248e-05
SNOWBALL_000626_s_st	289100	MPPED2		5.63875	5.00625	4.805	3.82375	5.17375	4.11625	5.21625	3.91375		1.55025	1.97418	2.08132	2.46656		0.0104585	7.72245e-05	2.3935e-05	5.11411e-07
SNOWBALL_000628_st	289102	MPPED2		4.90375	4.64875	4.6875	4.2775	4.59	4.4	4.72125	4.2625		1.19334	1.32869	1.14076	1.37435		0.0395845	0.000688231	0.14386	0.000160017
SNOWBALL_000633_st	289107	SAA3		5.03125	5.62	6.85	5.04125	6.9275	5.54375	6.725	5.62		-1.50394	3.50339	2.60946	2.15099		0.0696853	7.23976e-08	1.40923e-05	0.0003977
SNOWBALL_000635_st	289109	CD70		7.165	6.8675	6.63875	5.575	7.0175	5.93	6.77125	5.985		1.22901	2.09036	2.12505	1.72459		0.290028	2.40273e-05	1.66505e-05	0.00144945
SNOWBALL_000639_st	289113	PIN1		6.4875	6.485	6.1675	6.3025	6.06875	6.2675	6.12375	6.41875		1.00173	-1.09809	-1.1477	-1.22688		0.987439	0.189726	0.0391429	0.00166831
SNOWBALL_000640_st	289114	JUNB		6.565	6.03125	7.4375	6.8575	7.31375	6.9875	7.68625	7.45625		1.44769	1.49485	1.25375	1.17283		0.00192548	0.000760567	0.0691783	0.230193
SNOWBALL_000645_st	289119	NLRP3		4.87875	5.6475	4.8125	5.415	4.705	5.3225	4.52125	5.17875		-1.70379	-1.51835	-1.53421	-1.57735		1.76007e-05	0.000592364	0.000436395	0.000190539
SNOWBALL_000646_s_st	289120	RNF130		7.165	7.10625	8.15125	7.87375	8.28125	8.1775	8.14	8.19375		1.04156	1.21209	1.07456	-1.03796		0.584679	0.000944145	0.274732	0.623331
SNOWBALL_000647_s_st	289121	LOC100625842		8.69125	8.71875	10.1087	9.79	10.2725	10.2375	10.13	10.275		-1.01924	1.24725	1.02456	-1.10573		0.86246	0.00257069	0.820311	0.215601
SNOWBALL_000648_s_st	289122	LOC100625842		7.5775	7.56375	9.01125	8.69875	9.215	9.16	9.00625	9.1725		1.00958	1.24186	1.03886	-1.12214		0.935454	0.00331342	0.703602	0.147337
SNOWBALL_000651_st	289125	VCAN		11.38	11.53	12.2775	12.5862	12.2412	12.58	12.375	12.24		-1.10957	-1.23863	-1.26466	1.09809		0.172536	0.00221555	0.000795987	0.229563
SNOWBALL_000653_st	289127	IRF1		5.98	5.16875	6.01	5.34375	6.02125	4.94375	5.8825	4.81		1.75473	1.58694	2.11038	2.10307		5.05476e-06	0.000123489	1.30676e-08	1.45902e-08
SNOWBALL_000660_st	289134	NR3C1		8.1275	7.61625	8.38	7.82375	8.7125	7.8625	8.975	7.99		1.42528	1.47044	1.8025	1.97931		0.000143318	4.06192e-05	8.66025e-09	2.05375e-10
SNOWBALL_000668_st	289141	KAT8		7.39375	7.1125	7.6	7.245	7.67875	7.495	7.47125	7.635		1.21525	1.27899	1.13583	-1.1202		0.00440054	0.000334685	0.0748268	0.119555
SNOWBALL_000679_st	289152	SLC20A1		8.45	8.65875	8.50625	8.175	8.6725	8.29875	8.565	8.0725		-1.15569	1.2581	1.29572	1.40688		0.175946	0.0209442	0.0085235	0.000507907
SNOWBALL_000680_st	289153	NPHP1		6.215	5.95	6.405	6.13625	6.58375	6.07	6.41	6.1525		1.20164	1.20476	1.42776	1.19541		0.0697803	0.0653361	0.000261419	0.0794439
SNOWBALL_000682_st	289155	IL1R1		8.71875	9.88625	9.7125	10.25	9.93125	10.2387	10.395	10.1062		-2.24622	-1.45146	-1.23756	1.22158		6.39288e-08	0.00733917	0.154721	0.186942
SNOWBALL_000683_st	289156	RNF149		6.99375	7.18	6.65375	7.2	6.7675	7.52	6.99	7.46		-1.1378	-1.46029	-1.68471	-1.38511		0.22431	8.90512e-05	2.88473e-07	0.000665692
SNOWBALL_000687_st	289160	EIF2AK3		7.025	7.14125	7.4825	7.43875	7.52125	7.2175	7.7175	7.19125		-1.08391	1.03079	1.23435	1.44018		0.139515	0.651081	4.33055e-05	4.07604e-10
SNOWBALL_000696_st	289169	MAP4K3		8.78875	8.555	8.77625	8.98375	8.72375	8.63375	8.6975	8.38125		1.17589	-1.15469	1.06437	1.24509		0.00342399	0.00976402	0.329152	8.83675e-05
SNOWBALL_000697_st	289170	RHOB		8.48625	8.69375	8.015	8.74875	7.75375	8.52125	7.80375	8.81375		-1.15469	-1.66296	-1.70232	-2.01391		0.243969	7.51474e-06	3.31857e-06	9.445e-09
SNOWBALL_000698_st	289171	ADAM17		7.56375	7.48375	7.73125	7.53125	7.7125	7.30125	7.62875	7.34125		1.05702	1.1487	1.32984	1.22052		0.329805	0.00494504	7.93945e-08	6.41873e-05
SNOWBALL_000699_st	289172	ADAM17		7.10125	6.7625	7.30125	6.82375	7.34375	6.76375	7.2775	6.64125		1.26466	1.39233	1.49485	1.55428		0.00508294	9.00825e-05	3.54931e-06	5.84748e-07
SNOWBALL_000700_st	289173	ADAM17		7.57625	7.295	7.79	7.4	8.0075	7.24625	7.86	7.125		1.21525	1.31039	1.69496	1.6644		0.0751235	0.0103274	1.44595e-06	2.83188e-06
SNOWBALL_000712_st	289185	VPS28		9.285	9.1825	9.1425	8.925	8.94	8.57	8.68625	8.3525		1.07363	1.16272	1.29235	1.26028		0.349582	0.022966	9.9254e-05	0.000406309
SNOWBALL_000716_st	289189	ADCK5		6.33875	6.44625	6.7025	6.605	6.85875	6.29875	6.9	6.03875		-1.07736	1.06992	1.47427	1.81661		0.548418	0.593753	9.53463e-05	2.79517e-08
SNOWBALL_000718_st	289191	SLC52A2		6.73	6.3775	6.5275	6.64875	6.38125	6.305	6.25625	6.415		1.27677	-1.08768	1.05427	-1.11632		0.000261532	0.263153	0.525067	0.121842
SNOWBALL_000722_st	289195	TRAPPC9		5.935	5.94	5.67125	5.73875	5.56125	5.99625	5.65875	6.0975		-1.00347	-1.0479	-1.35191	-1.35543		0.974665	0.577326	8.27255e-06	7.10737e-06
SNOWBALL_000723_st	289196	TRAPPC9		6.60375	6.60375	6.4	6.40125	6.2325	6.6425	6.265	6.82125		1	-1.00087	-1.32869	-1.47044		1	0.994349	0.000651743	6.98171e-06
SNOWBALL_000730_s_st	289203	KHDRBS3		5.18	5.075	6.56125	5.40625	7.26875	5.7475	7.33625	6.0325		1.07549	2.22684	2.8704	2.4687		0.731106	7.27089e-07	1.33591e-09	5.44506e-08
SNOWBALL_000733_s_st	289206	KHDRBS3		5.03375	5.08	6.0425	5.2525	6.58375	5.42375	6.47625	5.8775		-1.03258	1.72907	2.23457	1.5144		0.853265	5.11435e-06	1.11872e-09	0.00037095
SNOWBALL_000737_st	289210	ST3GAL1		7.35125	7.32	8.015	7.86	7.98	7.785	7.945	7.6525		1.0219	1.11342	1.14472	1.22476		0.815357	0.113632	0.0391253	0.00148741
SNOWBALL_000738_st	289211	ST3GAL1		5.31125	5.1375	6.42125	6.17375	6.39375	6.2175	6.53875	6.085		1.12799	1.18715	1.12994	1.3696		0.081959	0.00975304	0.0769649	4.13714e-06
SNOWBALL_000744_st	289217	PHF20L1		8.28375	8.13625	8.27	8.4275	8.245	8.53375	8.27375	8.54875		1.10765	-1.11535	-1.22158	-1.20999		0.046867	0.0323342	7.34412e-05	0.00014938
SNOWBALL_000745_s_st	289218	PHF20L1		6.8775	6.705	6.80625	7.0875	6.715	7.11875	6.735	7.0875		1.12701	-1.21525	-1.32294	-1.27677		0.0994891	0.00456543	5.73366e-05	0.00038603
SNOWBALL_000746_st	289219	PHF20L1		5.835	5.555	5.97875	5.895	6.1225	5.64125	5.905	5.31875		1.21419	1.05977	1.39595	1.50134		0.194117	0.761166	0.0152488	0.00282291
SNOWBALL_000752_st	289225	EFR3A		9.315	8.9975	9.515	9.49	9.605	9.4275	9.54875	9.4125		1.24617	1.01748	1.13092	1.09904		0.0012297	0.865731	0.0856218	0.209465
SNOWBALL_000759_st	289232	WASHC5		8.6	8.27875	8.84125	8.54875	9.13	8.92	9.02125	8.95625		1.24941	1.22476	1.15669	1.04608		0.00753725	0.0156623	0.0968507	0.687023
SNOWBALL_000760_st	289233	WASHC5		8.65625	8.3825	8.92375	8.56875	9.16625	8.9025	9.07875	8.95125		1.20895	1.27899	1.2006	1.0924		0.0117769	0.00099976	0.0155442	0.301197
SNOWBALL_000761_st	289234	WASHC5		8.78875	8.52875	9.10625	8.77375	9.365	9.10375	9.19625	9.12		1.19748	1.25919	1.19852	1.05427		0.0276891	0.00414497	0.0268679	0.611964
SNOWBALL_000763_s_st	289236	SQLE		4.715	5.59	4.7125	5.21125	4.695	5.105	4.7875	4.9175		-1.83401	-1.41299	-1.32869	-1.09429		5.76838e-06	0.0079038	0.0318984	0.587885
SNOWBALL_000764_s_st	289237	SQLE		8.8075	9.54625	8.74375	9.295	8.79375	9.07125	8.7725	8.895		-1.66873	-1.46535	-1.21209	-1.08862		2.40731e-06	0.000267451	0.0785274	0.512229
SNOWBALL_000767_st	289240	RNF139,TRMT12		7.28875	7.07625	7.14125	7.21375	7.25875	7.27	7.34	7.3925		1.15869	-1.05154	-1.00783	-1.03706		0.00355241	0.402003	0.922024	0.57147
SNOWBALL_000769_s_st	289242	TATDN1		7.28	6.895	6.8575	6.785	6.98625	6.71	6.945	6.785		1.30586	1.05154	1.21104	1.11729		0.00666248	0.70654	0.0599067	0.327184
SNOWBALL_000772_st	289245	NDUFB9		8.25125	8.2025	7.9525	8.02125	7.97875	8.0675	7.89875	8.19375		1.03437	-1.04881	-1.06345	-1.22688		0.676517	0.528205	0.389169	0.000725761
SNOWBALL_000773_s_st	289246	TATDN1		7.2925	6.92375	6.98375	6.9225	7.04625	6.905	6.95125	6.8475		1.29123	1.04337	1.10286	1.07456		0.00651577	0.744349	0.373517	0.541253
SNOWBALL_000779_st	289252			9.065	8.9225	9.29125	9.22625	9.4325	8.81875	9.4075	8.46625		1.10382	1.04608	1.53023	1.92019		0.437156	0.76111	6.85898e-05	1.783e-08
SNOWBALL_000780_s_st	289253	LOC100737755		6.49125	5.4875	6.025	7.91625	6.21625	9.1	7.39125	9.2425		2.00521	-3.70956	-7.38066	-3.60813		0.0309278	4.30757e-05	9.98406e-09	5.99774e-05
SNOWBALL_000784_st	289257	COL14A1		9.73625	8.665	10.9987	9.98875	11.5975	9.19375	11.485	8.92125		2.10125	2.01391	5.29177	5.91243		1.014e-07	3.58782e-07	1.00659e-17	1.20959e-18
SNOWBALL_000787_st	289260	NOV		5.175	6.86	4.3125	4.0025	4.21375	3.87	4.02125	3.57625		-3.2154	1.23971	1.26905	1.36131		1.64128e-07	0.381888	0.321239	0.174982
SNOWBALL_000789_st	289262	EXT1		8.61375	8.56375	8.965	8.49	8.955	8.47125	9.09375	8.47375		1.03526	1.38992	1.39837	1.53688		0.68898	1.025e-06	7.10659e-07	2.58248e-09
SNOWBALL_000791_s_st	289264	RAD21		9.0025	8.80125	7.95125	7.9825	7.96375	8.395	8.07625	8.49625		1.14969	-1.0219	-1.3484	-1.33793		0.00435755	0.750713	2.26451e-08	4.16733e-08
SNOWBALL_000793_st	289265	TRPS1		7.55625	7.77	8.3725	7.95625	8.595	7.82875	8.7775	7.9725		-1.1597	1.33445	1.70084	1.74715		0.0623979	0.000178487	1.01788e-09	2.81881e-10
SNOWBALL_000797_st	289269	LOC100518808		9.63625	9.275	9.83875	9.49125	10.0137	9.78875	9.8875	9.74125		1.28454	1.27235	1.16878	1.10669		0.000298535	0.000491223	0.0263889	0.178252
SNOWBALL_000798_st	289270	ANGPT1		2.9875	3.67375	3.835	4.365	3.7075	4.73875	3.73125	4.565		-1.6091	-1.44393	-2.04379	-1.78231		0.00360351	0.0272773	1.84356e-05	0.000416236
SNOWBALL_000799_st	289271	ZFPM2		5.45125	5.3625	5.3525	5.29875	5.465	5.17875	5.5725	5.12125		1.06345	1.03796	1.21947	1.36722		0.664979	0.809295	0.0754096	0.00338412
SNOWBALL_000800_st	289272	KLF10		9.605	8.83625	9.53875	9.6675	9.25	9.49875	9.1525	9.61875		1.70379	-1.09335	-1.18818	-1.38151		5.24004e-08	0.406376	0.0669901	0.00036285
SNOWBALL_000805_s_st	289276	UBR5		8.31	8.215	8.395	8.37	8.475	8.42	8.57875	8.3075		1.06807	1.01748	1.03886	1.20685		0.39099	0.85844	0.658016	0.00380106
SNOWBALL_000809_st	289280			5.3075	5.00375	5.235	4.9625	5.27625	4.5625	5.185	4.2175		1.23435	1.2079	1.64006	1.95545		0.00964258	0.0213775	2.25827e-08	8.29134e-12
SNOWBALL_000812_st	289283			9.4125	9.3025	9.51875	9.47375	9.66	9.16625	9.64625	8.96375		1.07923	1.03168	1.4081	1.60492		0.57996	0.845226	0.00148846	1.75329e-05
SNOWBALL_000813_st	289284			7.2175	7.175	7.42375	7.3575	7.4775	7.1325	7.45	7.00625		1.0299	1.04699	1.27015	1.36014		0.761703	0.608299	0.000558115	1.41565e-05
SNOWBALL_000816_st	289287			7.77375	7.7525	7.965	8.00375	7.97375	7.78	7.91125	7.55375		1.01484	-1.02722	1.14373	1.2812		0.913961	0.833889	0.153711	0.00446999
SNOWBALL_000819_st	289290			5.47875	5.08625	4.99375	4.54375	5.025	4.16375	4.885	4.3075		1.31267	1.36604	1.81661	1.49226		0.0829202	0.0424352	7.83419e-05	0.00764761
SNOWBALL_000820_s_st	289291	NBN		8.09375	7.6775	7.9525	8.195	8.055	7.95875	8.02	7.87875		1.33445	-1.18304	1.06899	1.10286		0.00263247	0.0971978	0.5878	0.387477
SNOWBALL_000823_st	289294	LOC106510033		7.7525	7.54625	7.98125	7.74875	8.12125	7.78875	8.06	7.815		1.15369	1.17487	1.25919	1.18509		0.0907919	0.0520682	0.0041145	0.0392447
SNOWBALL_000824_st	289295	RIPK2		7.5175	7.20375	7.165	7.34875	7.105	7.215	7.18875	7.36875		1.24293	-1.13583	-1.07923	-1.13288		0.00253283	0.0936819	0.366207	0.101764
SNOWBALL_000826_st	289297	LY96		5.56375	5.5825	6.52375	6.15125	6.98375	6.63	6.86125	6.805		-1.01308	1.29459	1.27788	1.03976		0.933325	0.00839462	0.0126237	0.777972
SNOWBALL_000828_st	289299	ARFGEF1		7.58875	7.6425	7.39125	7.36375	7.4775	7.4075	7.6275	7.3875		-1.03796	1.01924	1.04972	1.18099		0.604056	0.813096	0.475132	0.00276239
SNOWBALL_000829_st	289300	ADHFE1		4.93875	5.025	6.1175	7.0525	6.0825	8.16875	6.36875	7.91125		-1.06161	-1.91189	-4.24643	-2.91299		0.88019	0.0137483	2.0128e-07	5.22351e-05
SNOWBALL_000831_st	289302	CEBPD		7.19625	8.0125	9.105	9.11875	8.93625	9.20875	8.88375	9.4375		-1.76082	-1.00958	-1.2079	-1.4679		8.29349e-13	0.923733	0.00273374	2.5209e-08
SNOWBALL_000845_st	289315	NCSTN		8.95	8.9475	9.1025	8.93625	9.09625	8.78375	9.015	8.6775		1.00173	1.12214	1.24186	1.26357		0.986829	0.0767739	0.000510229	0.000186065
SNOWBALL_000846_st	289316	NCSTN		8.1	8.03625	8.40125	8.245	8.40875	8.14125	8.2975	7.975		1.04518	1.11439	1.20372	1.2505		0.553688	0.0801768	0.00168204	0.000169467
SNOWBALL_000862_s_st	289332	KIRREL		8.735	8.38375	8.5525	8.235	8.42375	8.015	8.5725	8.0175		1.27567	1.24617	1.32754	1.46917		0.000378378	0.00126802	4.37744e-05	1.44798e-07
SNOWBALL_000863_s_st	289333	SLC50A1		8.95375	8.84125	9.095	9.025	9.135	8.75375	9.0725	8.57625		1.0811	1.04972	1.30247	1.41054		0.458916	0.676031	0.00229534	8.6314e-05
SNOWBALL_000867_st	289337	S100A4		9.69	9.4	8.23625	8.6675	8.06875	8.41625	7.51	8.73875		1.22264	-1.3484	-1.27235	-2.34364		0.308595	0.100872	0.204727	2.06378e-06
SNOWBALL_000869_st	289339	S100A2		8.41125	9.3525	7.345	8.2725	6.75125	7.89375	6.49375	7.6875		-1.92019	-1.90198	-2.20763	-2.28747		2.02736e-06	2.6818e-06	3.41568e-08	1.22388e-08
SNOWBALL_000870_st	289340	LOC100737436		8.2725	7.97375	8.16625	7.43625	8.14375	7.0825	8.16875	7.1275		1.23008	1.65864	2.08674	2.05801		0.0422711	1.1259e-06	1.80064e-10	2.98636e-10
SNOWBALL_000873_st	289343	S100A12		4.08125	3.89125	5.8075	7.0775	6.46125	7.4875	7.85625	7.50375		1.14076	-2.41162	-2.03672	1.27677		0.750268	0.00300773	0.0178585	0.505909
SNOWBALL_000874_st	289344	S100A8		3.065	3.1075	3.4525	4.1475	3.68625	4.015	4.43625	3.94875		-1.0299	-1.61888	-1.25592	1.40201		0.910769	0.00423998	0.22259	0.0520919
SNOWBALL_000877_s_st	289347	ARNT		7.78375	7.8525	7.83875	7.79625	7.91875	7.8325	7.90875	7.67125		-1.04881	1.0299	1.06161	1.17895		0.504004	0.707517	0.378144	0.00434024
SNOWBALL_000878_s_st	289348	ARNT		8.86875	8.79375	8.93375	8.80625	8.94875	8.76375	8.94875	8.625		1.05336	1.0924	1.13682	1.25158		0.510967	0.209583	0.0516189	0.000444385
SNOWBALL_000879_st	289349	LOC106510170		10.4237	10.22	9.7175	10.145	9.60375	10.485	9.4975	10.4275		1.15169	-1.3449	-1.84197	-1.90528		0.190957	0.002606	1.61282e-08	4.41371e-09
SNOWBALL_000880_st	289350	LOC100624086		8.025	7.7275	6.88375	7.1225	6.65125	7.51	6.62375	7.35375		1.22901	-1.17997	-1.81347	-1.65864		0.0433615	0.117463	3.53692e-08	1.13574e-06
SNOWBALL_000891_st	289361	HAO2		4.89	4.65	4.9975	4.675	4.99625	4.65875	5.02625	4.53625		1.18099	1.2505	1.26357	1.40444		0.0608934	0.0092836	0.00634456	8.43001e-05
SNOWBALL_000911_st	289380	MAFF		5.71625	5.71375	5.7475	5.66875	5.73625	5.85625	5.72375	6.0475		1.00173	1.0561	-1.08673	-1.25158		0.989752	0.590771	0.369409	0.00456686
SNOWBALL_000919_st	289388	CBX5		9.08125	9.18125	8.18375	7.8175	8.19875	7.885	8.04625	7.48625		-1.07177	1.289	1.24293	1.47427		0.502223	0.00237721	0.00966998	6.59583e-06
SNOWBALL_000921_st	289390	LOC100155946		11.07	11.1913	10.56	10.735	10.4813	10.7275	10.53	10.74		-1.08768	-1.12896	-1.18612	-1.15669		0.226244	0.0616252	0.00644476	0.0217099
SNOWBALL_000924_st	289393	LRIG3		6.97875	6.9175	7.56875	7.21125	7.7225	7.39625	7.685	7.2575		1.04337	1.2812	1.25375	1.3449		0.694157	0.00190489	0.00468197	0.000222564
SNOWBALL_000925_st	289394	USP15		6.85875	6.7325	6.76375	7.0775	6.7375	7.0075	6.6275	6.91875		1.09145	-1.24293	-1.20581	-1.2237		0.210958	0.000598663	0.00310676	0.00141642
SNOWBALL_000930_st	289399	SRGAP1		8.79625	7.6325	7.9425	7.51375	7.71125	6.6825	7.63875	6.4		2.24039	1.34607	2.04026	2.35994		2.38665e-11	0.00326637	6.61466e-10	4.05588e-12
SNOWBALL_000932_st	289401	WIF1		7.2025	6.9475	6.31875	6.57875	5.775	5.9025	4.84625	6.085		1.19334	-1.19748	-1.0924	-2.35994		0.340334	0.328922	0.680295	3.94671e-07
SNOWBALL_000940_st	289409	FGD4		5.5375	5.7975	5.6425	5.495	5.775	5.36875	5.265	5.03875		-1.19748	1.10765	1.32524	1.16979		0.0710971	0.360514	0.00325277	0.125106
SNOWBALL_000956_st	289425	SLC2A13		8.64	8.64125	8.56625	8.4675	8.71375	8.36625	8.6425	8.23		-1.00087	1.07085	1.27235	1.33099		0.994571	0.529219	0.00575432	0.00101821
SNOWBALL_000960_st	289429	CNTN1		1.7425	1.765	2.3225	1.9	2.21875	1.855	2.24	1.64125		-1.01572	1.34025	1.28677	1.5144		0.922825	0.00412881	0.0143604	5.91806e-05
SNOWBALL_000961_st	289430	DRAM1		7.02125	7.31	7.3575	7.2675	7.25375	7.33625	7.27375	7.26875		-1.22158	1.06437	-1.05885	1.00347		0.00722993	0.495433	0.53967	0.977683
SNOWBALL_000962_st	289431	APAF1		7.47875	7.2875	7.81	7.58	7.95875	7.51125	8.0475	7.405		1.14175	1.17283	1.36368	1.56103		0.0130453	0.00259924	6.0707e-08	5.50132e-12
SNOWBALL_000964_x_st	289433	NFAT5		8.4425	8.06	8.8025	8.73375	8.86875	8.50625	8.67375	8.51875		1.3036	1.04881	1.28565	1.11342		0.00438039	0.706405	0.00705607	0.314312
SNOWBALL_000970_st	289439	CDH11		7.2825	7.66875	8.2625	7.79375	8.43875	7.195	8.19	6.8325		-1.30699	1.38391	2.36813	2.56241		0.00824196	0.00127507	3.48611e-12	2.60652e-13
SNOWBALL_000971_st	289440			9.59	10.035	10.6	10.1037	10.8338	9.6375	10.6063	9.3125		-1.36131	1.41054	2.29143	2.45164		0.00328397	0.00104082	3.17329e-11	3.44315e-12
SNOWBALL_000975_st	289444	DNAJA2		8.89875	8.8275	8.8525	8.54875	8.955	8.7725	8.9	8.87125		1.05063	1.23435	1.13485	1.02013		0.593891	0.00346528	0.096085	0.852657
SNOWBALL_000979_s_st	289448	CD79A		5.26625	5.025	5.3525	5.03125	5.47	5.2175	5.6025	5.1175		1.18202	1.24941	1.19127	1.39959		0.152661	0.0456858	0.131024	0.00187585
SNOWBALL_000987_st	289456	ETFB		7.00375	7.04875	7.03875	7.0575	6.94125	7.20125	6.93625	7.26		-1.03168	-1.01308	-1.19748	-1.25158		0.670942	0.876117	0.00104345	5.61402e-05
SNOWBALL_001011_st	289480	PDPN		5.445	6.62375	6.5575	7.56875	6.4375	8.14375	6.45625	8.025		-2.26381	-2.01566	-3.26312	-2.96648		5.54074e-07	1.00764e-05	7.81273e-11	7.26818e-10
SNOWBALL_001017_st	289486	RNF125		5.9	5.7925	7.3175	7.9825	7.4425	8.69125	7.375	8.5725		1.07736	-1.58557	-2.37635	-2.29342		0.739754	0.00443333	4.31989e-07	1.01095e-06
SNOWBALL_001018_st	289487			10.0337	9.8825	10.1887	9.78625	10.2237	9.7575	10.005	9.72375		1.11053	1.3218	1.38151	1.21525		0.2789	0.00108585	0.000170125	0.0248224
SNOWBALL_001019_st	289488	PDE4B		7.04375	6.45	8.25	6.60625	8.56	7.225	9.05875	7.26625		1.50916	3.12477	2.52275	3.46415		0.023412	8.41576e-09	8.35786e-07	9.75578e-10
SNOWBALL_001023_st	289491	JUN		7.13625	6.4375	6.58875	6.595	6.525	7.135	6.765	7.27125		1.6231	-1.00434	-1.52626	-1.42035		6.67088e-07	0.977593	8.7152e-06	0.000163977
SNOWBALL_001025_st	289493	EXOC2		8.18	7.97	8.26875	7.9875	8.28125	7.935	8.24125	7.98875		1.15669	1.21525	1.27125	1.19127		0.00530411	0.000199471	7.66259e-06	0.000788435
SNOWBALL_001029_st	289497	EDN1		4.9425	5.2275	4.16125	4.79125	4.04	4.51625	4.145	4.46625		-1.21841	-1.54756	-1.39112	-1.24941		0.18004	0.00120215	0.0154221	0.121939
SNOWBALL_001033_st	289501	LOC100622486		5.745	6.1075	7.42375	7.1575	7.66	7.28625	7.76375	7.54375		-1.28565	1.20268	1.29572	1.16473		0.000272137	0.00747368	0.000179844	0.0296931
SNOWBALL_001036_st	289504	LOC110261665		8.80375	8.2675	6.24875	6.29375	5.835	6.6775	5.87125	6.175		1.4502	-1.03168	-1.79315	-1.23435		0.021919	0.899556	0.000272655	0.237885
SNOWBALL_001038_st	289506	LOC100525821,LOC100512420		7.22875	6.72125	5.21	5.29375	4.705	5.6025	4.55125	5.0825		1.42158	-1.05977	-1.86284	-1.44518		0.0197865	0.78421	3.91982e-05	0.014307
SNOWBALL_001067_s_st	289535	GABBR1		6.5175	6.43375	7.23625	6.74875	7.2075	6.56	7.26625	6.65		1.05977	1.40201	1.56645	1.53289		0.58038	4.97634e-05	2.7689e-07	7.67934e-07
SNOWBALL_001068_s_st	289536	GABBR1		6.08125	6.0225	6.7775	6.33	6.70625	6.15625	6.7525	6.2875		1.04156	1.36368	1.46409	1.38032		0.643862	6.74041e-06	1.11057e-07	3.34879e-06
SNOWBALL_001069_s_st	289537	GABBR1		6.55875	6.5375	7.19375	6.69125	7.16	6.51875	7.165	6.67125		1.01484	1.41667	1.55968	1.4081		0.914535	8.38482e-05	1.26053e-06	0.000108503
SNOWBALL_001077_s_st	289543	SLA-11		8.10625	8.16125	8.38375	8.81625	8.3625	8.775	8.24375	8.93625		-1.03886	-1.34957	-1.33099	-1.61608		0.709126	7.68805e-05	0.000152784	7.65015e-09
SNOWBALL_001078_st	289544	SLA-11		5.24375	5.245	5.43	6.00625	5.505	5.48625	5.39125	5.21875		-1.00087	-1.49097	1.01308	1.12701		0.997613	0.00650357	0.956477	0.510005
SNOWBALL_001079_st	289545			5.75875	5.7025	6.02125	6.00375	6.04875	5.80875	6.185	5.9475		1.03976	1.0122	1.18099	1.17895		0.636698	0.900873	0.00846425	0.00921901
SNOWBALL_001083_s_st	289549	RPP21		6.92875	7.02	7.1525	6.79125	7.0775	7.0475	6.895	7.05625		-1.06529	1.28454	1.02101	-1.11826		0.534321	0.00204623	0.864839	0.213782
SNOWBALL_001088_s_st	289553	RPP21		7.1275	7.1425	6.9875	6.62125	7.02375	6.77375	6.93	6.8575		-1.01045	1.289	1.18921	1.05154		0.924283	0.000261762	0.0130835	0.568133
SNOWBALL_001100_st	289562	PRR3		4.62375	4.435	4.7075	4.80375	4.77625	4.4525	4.65375	4.09		1.13978	-1.06899	1.25158	1.47811		0.462012	0.742574	0.156461	0.00780801
SNOWBALL_001113_st	289573	FLOT1		7.68125	7.825	7.5525	7.2975	7.5325	7.53125	7.40125	7.485		-1.10477	1.19334	1.00087	-1.05977		0.0404063	0.000204433	0.991503	0.279479
SNOWBALL_001115_s_st	289575	TUBB		12.2875	12.3225	11.4062	10.9225	11.4137	11.055	11.3875	10.7588		-1.02456	1.39837	1.28231	1.54622		0.785667	4.20742e-07	8.47748e-05	9.47268e-10
SNOWBALL_001116_s_st	289576	MDC1		5.22625	5.05125	5.09875	4.84625	5.0075	4.9475	5.155	4.8325		1.12896	1.19127	1.04247	1.2505		0.17295	0.0365771	0.708745	0.00636185
SNOWBALL_001119_s_st	289579	NRM		8.72	8.2725	7.65125	6.85875	7.5775	6.92625	7.3025	6.35125		1.36368	1.73207	1.57053	1.93355		0.00216966	3.19411e-07	1.33813e-05	5.00544e-09
SNOWBALL_001120_st	289580	NRM		7.8975	7.41875	7.02	6.5675	6.95625	6.57	6.85375	6.5		1.39354	1.36841	1.30699	1.27788		0.00032908	0.000667215	0.00366471	0.00801981
SNOWBALL_001121_s_st	289581	PPP1R18		6.575	6.4225	6.28	5.725	6.03875	5.84375	6.175	5.93125		1.11149	1.46917	1.14472	1.18407		0.265117	8.62413e-06	0.134072	0.0519248
SNOWBALL_001129_s_st	289589	C7H6orf136		7.6275	7.58625	7.1875	6.82	7.0625	6.56375	7.12875	6.72875		1.02901	1.29012	1.41299	1.31951		0.847802	0.0117223	0.000578953	0.00583072
SNOWBALL_001130_s_st	289590	ATAT1		6.69875	6.4375	6.75	5.95	6.87375	5.70875	6.74125	5.675		1.19852	1.7411	2.24233	2.09398		0.430336	0.00375817	3.30984e-05	0.000126571
SNOWBALL_001132_s_st	289592	ATAT1		5.115	4.6775	5.15625	4.27875	5.5375	4.075	5.63125	4.0275		1.35426	1.83719	2.75586	3.03932		0.29507	0.0179801	7.87436e-05	1.835e-05
SNOWBALL_001134_s_st	289594	ATAT1		5.0325	4.665	4.91	4.2775	5.24375	3.34875	5.4825	4.1125		1.29012	1.55025	3.71922	2.58471		0.251439	0.0299911	3.17215e-09	3.65255e-06
SNOWBALL_001136_st	289595	ATAT1,C7H6orf136		5.34125	4.81125	4.84	3.9575	4.99625	3.78	5.12375	3.84375		1.44393	1.84357	2.32342	2.42839		0.107213	0.00448342	0.000102466	4.74389e-05
SNOWBALL_001137_s_st	289596	ATAT1,C7H6orf136		5.76125	5.8175	6.01375	5.3475	6.05625	5.29	6.0975	5.37875		-1.03976	1.58694	1.70084	1.64576		0.81782	8.59981e-05	8.98227e-06	2.64906e-05
SNOWBALL_001139_st	289597	ATAT1		4.76	4.65	4.7725	4.5925	4.65125	4.1575	4.8275	4.24		1.07923	1.13288	1.4081	1.50264		0.604503	0.345851	0.00264765	0.000363234
SNOWBALL_001141_s_st	289599	ATAT1		5.98375	5.61	5.8975	4.35375	6.15875	4.18	6.17375	3.8275		1.29572	2.91551	3.94151	5.08501		0.226766	1.98188e-07	5.38663e-10	5.03103e-12
SNOWBALL_001143_st	289601	MRPS18B		2.98375	2.9325	3.14375	3.12	3.18	2.8475	3.09875	2.79375		1.03616	1.0166	1.25919	1.23542		0.775292	0.904037	0.00909741	0.0174736
SNOWBALL_001144_st	289602	PPP1R10		9.5675	9.68125	9.3925	9.9225	9.28875	9.65	9.49625	9.67875		-1.08204	-1.44393	-1.28454	-1.13485		0.532193	0.0002848	0.0138688	0.26626
SNOWBALL_001149_s_st	289607	PRR3		6.97875	6.9025	6.775	6.665	6.74875	6.39125	6.68	6.27125		1.05427	1.07923	1.2812	1.32754		0.59071	0.401115	0.00119666	0.00022884
SNOWBALL_001151_st	289608	PRR3		4.31375	4.135	4.24	4.01125	3.97125	3.8	4.24625	3.58375		1.1319	1.17182	1.12603	1.58282		0.5801	0.455469	0.599359	0.00911544
SNOWBALL_001152_s_st	289609	PRR3		6.77125	6.615	6.48625	6.36	6.4475	6.06625	6.5325	6.01125		1.11439	1.09145	1.30247	1.4352		0.303998	0.428191	0.00413587	0.000101447
SNOWBALL_001153_s_st	289610	PRR3		6.4375	6.36125	6.3525	6.22375	6.1825	6.0825	6.20125	5.88		1.05427	1.09335	1.07177	1.24941		0.539592	0.245356	0.393289	0.00117049
SNOWBALL_001154_st	289611	PRR3		5.82375	5.87125	5.55375	5.15125	5.42875	4.5775	5.41125	4.84875		-1.03347	1.3218	1.80406	1.47683		0.924951	0.263039	0.00788638	0.094753
SNOWBALL_001155_s_st	289612	PRR3		7.5675	7.60625	7.58	7.435	7.385	7.04	7.51625	6.99125		-1.02722	1.10573	1.27015	1.43893		0.8566	0.392996	0.017485	0.000268342
SNOWBALL_001156_s_st	289613	PRR3		7.16875	7.2525	7.03625	6.8175	6.83125	6.12125	6.93875	6.08625		-1.05977	1.16372	1.6358	1.80563		0.777143	0.372048	0.000678868	5.58841e-05
SNOWBALL_001163_s_st	289620	TUBB		12.8213	12.7913	12.0563	11.64	12.0887	11.7713	12.0013	11.3613		1.02101	1.33445	1.24617	1.55833		0.815413	5.20312e-06	0.0003458	3.47396e-10
SNOWBALL_001169_s_st	289626	DDR1		6.85375	7.26625	6.36625	6.5675	6.1	6.3625	6.10375	6.3675		-1.33099	-1.14969	-1.19956	-1.2006		0.000589173	0.114669	0.0321515	0.0312463
SNOWBALL_001190_st	289646	LOC100153163		7.415	7.2575	6.4475	6.91375	6.14	6.3925	5.71625	6.18125		1.11535	-1.38151	-1.19127	-1.38032		0.437037	0.00571794	0.167725	0.00585457
SNOWBALL_001191_st	289647	MIC-1		7.69375	7.41125	6.93125	7.43625	6.735	7.05125	6.55125	6.8025		1.2163	-1.41912	-1.24509	-1.19024		0.0512257	0.00033193	0.0268323	0.0886511
SNOWBALL_001192_s_st	289648	SLA-8		8.29625	8.04875	8.20125	8.10125	8.33375	7.715	7.91125	7.89125		1.18715	1.07177	1.53554	1.01396		0.147935	0.629753	0.000109949	0.937102
SNOWBALL_001195_s_st	289651	SLA-7		7.16	6.66875	6.65625	7.06	6.61625	6.73125	6.635	6.72375		1.40566	-1.32294	-1.08298	-1.06345		0.000269088	0.00263236	0.485264	0.610016
SNOWBALL_001199_x_st	289655	SLA-6		7.5725	7.2175	7.6875	7.74875	7.66375	7.345	7.70625	7.51625		1.27899	-1.04337	1.24725	1.14076		0.00434892	0.719268	0.010893	0.158434
SNOWBALL_001202_st	289658	DDX39B		10.5513	10.4925	10.1088	9.94625	10.085	9.78125	10.1387	9.68125		1.04156	1.11922	1.23435	1.37316		0.711156	0.20513	0.00937073	9.75373e-05
SNOWBALL_001203_s_st	289659	DDX39B		10.9737	10.8637	10.555	10.3862	10.4787	10.2287	10.49	9.965		1.07923	1.12408	1.18921	1.43893		0.302809	0.0852548	0.00762255	1.48808e-07
SNOWBALL_001204_st	289660	DDX39B		10.45	10.3263	10.0588	9.9925	10.05	9.80875	10.0175	9.5975		1.08956	1.04699	1.18202	1.33793		0.189711	0.539886	0.0051334	2.65272e-06
SNOWBALL_001207_st	289663	ATP6V1G2		5.54875	5.43	5.5625	5.3075	5.595	5.32	5.475	5.25375		1.08579	1.19334	1.20999	1.16574		0.314747	0.0139905	0.00771788	0.0356276
SNOWBALL_001230_s_st	289685	PRRC2A		8.89375	8.85125	8.2525	7.945	8.08625	7.86125	8.32	7.9675		1.0299	1.23756	1.16878	1.27677		0.798706	0.00831682	0.0619204	0.00236741
SNOWBALL_001232_s_st	289687	PRRC2A		8.81375	8.74625	8.185	7.82625	7.95875	7.7475	8.22625	7.82625		1.0479	1.28231	1.15769	1.31951		0.652984	0.0015586	0.0749541	0.000435429
SNOWBALL_001237_s_st	289692	BAG6		8.535	8.405	8.195	7.71625	8.00875	7.5525	8.22875	7.7625		1.09429	1.39354	1.37197	1.38151		0.397045	0.000234751	0.000440315	0.00033337
SNOWBALL_001242_s_st	289696	BAG6		8.705	8.44875	8.20875	7.81	8.0025	7.58875	8.32875	7.74875		1.19437	1.31837	1.33214	1.49485		0.101037	0.00713612	0.0051674	0.000100388
SNOWBALL_001244_s_st	289697	BAG6		7.8825	7.51625	7.18375	7.04125	6.415	7.24625	7.34875	7.36875		1.289	1.10382	-1.77923	-1.01396		0.21321	0.691446	0.00176507	0.963387
SNOWBALL_001246_s_st	289698	BAG6		9.57	9.51	9.33625	8.91875	9.30125	8.8725	9.30875	8.93		1.04247	1.33561	1.34607	1.30021		0.681216	0.000139537	9.50838e-05	0.000509406
SNOWBALL_001250_st	289702	BAG6		8.59125	8.42375	8.31875	8.04125	8.23	7.995	8.38375	8.17125		1.12311	1.21209	1.17691	1.15869		0.102918	0.00426225	0.0165894	0.0320563
SNOWBALL_001255_s_st	289707	GPANK1		6.9125	6.83375	7.05375	6.8975	6.965	7.23625	6.985	7.26625		1.0561	1.11439	-1.20685	-1.21525		0.505604	0.126298	0.00458798	0.00325817
SNOWBALL_001262_s_st	289714	CSNK2B		5.775	5.5975	5.665	5.3425	5.51	5.1775	5.58125	5.20125		1.13092	1.2505	1.25919	1.30134		0.166574	0.00645748	0.00492715	0.00128445
SNOWBALL_001270_st	289721	NEU1		5.7325	6.11625	6.15875	6.04375	6.24375	6.3625	6.27375	6.42125		-1.30473	1.08298	-1.08579	-1.10765		0.0023129	0.450857	0.432935	0.306818
SNOWBALL_001282_s_st	289733	CFB		4.18625	4.25	5.52	5.9875	5.5725	6.91375	5.5475	6.88625		-1.04518	-1.38271	-2.53371	-2.52932		0.87726	0.104716	2.16987e-06	2.24869e-06
SNOWBALL_001291_st	289742	SKIV2L		6.96125	6.89875	6.805	6.81125	6.715	6.855	6.74375	7.045		1.04427	-1.00434	-1.10191	-1.23221		0.475852	0.957318	0.0599378	3.5801e-05
SNOWBALL_001308_st	289759	C4A		5.34875	5.14125	8.5875	7.13	8.9525	7.26375	9.02625	7.42125		1.15469	2.74632	3.22377	3.04196		0.752643	0.0019842	0.000355905	0.000671335
SNOWBALL_001312_st	289763	TNXB		6.0325	5.63	6.55125	5.83875	6.515	5.44375	6.3625	5.68625		1.3218	1.63864	2.10125	1.59798		0.00412325	1.21479e-06	8.06131e-11	3.30262e-06
SNOWBALL_001390_s_st	289832	SLA-DOB		4.265	3.88125	4.4675	4.1125	4.42375	4.14375	4.5625	4.1275		1.30473	1.27899	1.21419	1.35191		0.00175834	0.00384444	0.024917	0.000407149
SNOWBALL_001391_st	289833	SLA-DOB		5.27125	4.82	5.44625	5.2075	5.78625	5.0975	5.6875	4.9775		1.36722	1.17997	1.61189	1.6358		0.000775298	0.0911978	9.97626e-07	5.4e-07
SNOWBALL_001396_st	289838	LOC100155975		6.2725	5.8575	6.05125	6.285	5.9875	5.87375	6.03375	5.8525		1.3333	-1.17589	1.08204	1.13387		0.00212885	0.102319	0.494576	0.228028
SNOWBALL_001397_s_st	289839	TAP2		6.86875	6.58375	6.77375	6.89125	6.65	6.505	6.8125	6.73375		1.21841	-1.08485	1.10573	1.0561		0.00786273	0.343352	0.221018	0.560592
SNOWBALL_001430_s_st	289871	RXRB		6.54	6.10875	6.21125	6.0975	6.12	6.015	6.19125	6.27		1.3484	1.08204	1.07549	-1.0561		2.60326e-05	0.327492	0.374471	0.53174
SNOWBALL_001435_s_st	289875	SLC39A7		4.0575	4.32875	3.93	4.12	3.86125	3.7425	4.075	3.63375		-1.20685	-1.14076	1.08579	1.35778		0.12116	0.312996	0.569229	0.0073491
SNOWBALL_001438_s_st	289878	HSD17B8		7.92625	7.315	8.2025	7.945	8.22875	8.36625	8.29125	8.57125		1.52758	1.19541	-1.1	-1.21419		0.00320979	0.27226	0.608737	0.224215
SNOWBALL_001442_st	289882	HSD17B8		4.56	4.305	4.77875	4.70875	4.8	4.925	4.63125	5.03875		1.19334	1.04972	-1.09051	-1.32639		0.0650465	0.697151	0.433755	0.00214556
SNOWBALL_001450_st	289890	GCLC		6.355	5.875	6.48	5.8325	6.61875	5.8675	6.82125	5.86875		1.39474	1.56645	1.68325	1.93522		0.000202496	1.42704e-06	6.30377e-08	1.8146e-10
SNOWBALL_001452_st	289892	MAPK14		8.0425	8.3875	8.00875	8.14	7.97	8.24625	8.025	8.28125		-1.27015	-1.09524	-1.21104	-1.19437		3.68003e-06	0.0820214	0.000138481	0.000381918
SNOWBALL_001454_st	289894	CCND3		6.95875	7.8675	6.86375	7.92125	6.36	7.7	6.44375	7.99625		-1.87742	-2.08132	-2.53151	-2.93325		7.36566e-07	2.75307e-08	6.90626e-11	1.04675e-12
SNOWBALL_001455_s_st	289895	CCND3		6.03	6.68625	5.95125	6.91125	5.5275	6.4725	5.69375	6.66		-1.57598	-1.94531	-1.92519	-1.95376		0.00019074	2.50761e-07	3.49236e-07	2.18412e-07
SNOWBALL_001469_s_st	289909	CTSH		9.60875	9.40375	10.5637	10.1037	10.8575	10.5437	10.9387	10.4938		1.15269	1.37554	1.24293	1.36131		0.0520134	1.11882e-05	0.00210343	1.96342e-05
SNOWBALL_001470_s_st	289910	ANPEP		8.54125	9.39	8.99375	9.68125	8.9475	10.2388	9.07875	10.2412		-1.80094	-1.61049	-2.4474	-2.23845		1.9482e-06	7.14908e-05	1.13165e-10	1.76279e-09
SNOWBALL_001471_st	289911	ANPEP		9.69	10.4912	10.1062	10.8187	10.1	11.4312	10.2462	11.4163		-1.74261	-1.63864	-2.51621	-2.25012		1.45316e-06	1.24865e-05	6.38485e-12	2.2651e-10
SNOWBALL_001472_st	289912	ANPEP		6.465	7.08375	6.7875	7.38375	6.79	7.8625	6.8925	7.82125		-1.53554	-1.51178	-2.10307	-1.90363		8.66423e-05	0.00014799	1.30387e-09	4.21171e-08
SNOWBALL_001473_st	289913	ANPEP		7.1325	7.64375	7.4475	7.93625	7.49875	8.32125	7.565	8.32		-1.42528	-1.40323	-1.76847	-1.68763		4.90272e-05	9.6701e-05	3.30349e-09	2.58005e-08
SNOWBALL_001474_st	289914	ISLR		7.73875	6.6375	9.905	8.32875	10.1875	7.6675	10.025	7.7225		2.1454	2.98194	5.73582	4.93312		1.24561e-07	1.50799e-11	7.19774e-18	1.3811e-16
SNOWBALL_001476_s_st	289916	NFKBIA		6.82125	7.43375	7.26625	7.79625	6.94	8.125	6.71875	8.17625		-1.52891	-1.44393	-2.27363	-2.74632		0.0179824	0.0440279	6.86794e-06	1.11824e-07
SNOWBALL_001498_s_st	289936	ARRDC4		6.28875	5.3225	8.1275	7.99625	8.3275	7.83625	8.36125	7.84875		1.95376	1.09524	1.40566	1.42652		2.11454e-06	0.603617	0.0127565	0.00916051
SNOWBALL_001499_s_st	289937	ARRDC4		6.6425	5.81625	8.4075	8.4125	8.59625	8.08375	8.705	8.1625		1.77307	-1.00347	1.42652	1.45649		2.197e-05	0.987642	0.00745163	0.0045145
SNOWBALL_001502_s_st	289940	ARRDC4		6.55875	5.78375	8.22875	8.245	8.4275	7.99875	8.48625	8.03375		1.71119	-1.01133	1.34607	1.36841		0.000133443	0.960561	0.0378021	0.0273677
SNOWBALL_001506_s_st	289944	ARG2		5.245	4.86	4.7475	4.3575	4.7725	4.2025	4.46125	4.21875		1.30586	1.31039	1.48452	1.18304		0.087803	0.0831046	0.0081205	0.327183
SNOWBALL_001513_st	289951	TGFB3		7.56	7.5925	6.61125	6.12875	6.54125	6.93	6.22125	6.77125		-1.02278	1.39716	-1.30926	-1.46409		0.912571	0.0113615	0.0462242	0.00367862
SNOWBALL_001518_st	289956	TRAF3		7.49125	7.53	7.435	6.90625	7.3675	6.7475	7.30125	6.53875		-1.02722	1.44268	1.53688	1.69643		0.809817	4.3354e-06	1.81698e-07	1.40588e-09
SNOWBALL_001520_st	289958	TEC		5.8425	4.565	5.48	5.07375	5.64625	4.61	5.48625	4.74375		2.42419	1.32524	2.05089	1.67307		1.16365e-08	0.0530715	1.12148e-06	0.000271358
SNOWBALL_001530_s_st	289968	GAB1		8.24125	7.975	9.05	8.63875	8.95375	8.355	8.8375	8.265		1.20268	1.32984	1.5144	1.4871		0.0426046	0.00127512	5.55806e-06	1.22432e-05
SNOWBALL_001531_st	289969	GAB1		8.61875	8.28375	9.30875	8.80125	9.21375	8.52875	9.12875	8.49875		1.26138	1.42158	1.6077	1.54756		0.0542729	0.00254225	5.81385e-05	0.000195819
SNOWBALL_001532_s_st	289970	GAB1		8.2125	7.82375	9.06	8.5625	8.96375	8.3875	8.79875	8.24		1.30926	1.41177	1.49097	1.47299		0.00636954	0.00047553	6.21308e-05	9.84453e-05
SNOWBALL_001537_st	289975	TIFA		4.70375	4.55375	4.9525	4.51375	5.075	4.3825	4.90125	4.45375		1.10957	1.35543	1.61608	1.36368		0.524219	0.0220938	0.000260561	0.0193406
SNOWBALL_001538_st	289976	CFI		6.14375	5.9575	8.42625	6.4725	8.9675	5.9	8.8725	5.4525		1.1378	3.8738	8.38319	10.7034		0.540814	1.83827e-11	1.64245e-17	4.61494e-19
SNOWBALL_001540_st	289978	BMPR1B		5.8825	5.87	5.37125	4.89375	5.34625	4.86125	5.425	4.58125		1.0087	1.39233	1.39959	1.79471		0.965947	0.00763935	0.00669197	4.70378e-06
SNOWBALL_001541_st	289979	BMPR1B		6.33125	6.2	5.77375	5.38	5.87125	5.54125	5.7875	5.12625		1.09524	1.3138	1.25701	1.58145		0.513709	0.0160865	0.0480312	5.52879e-05
SNOWBALL_001542_st	289980	BMPR1B		6.68	6.80625	6.01375	5.52625	6.115	5.54875	5.99625	5.29		-1.09145	1.40201	1.48067	1.63156		0.664881	0.0290353	0.0101471	0.00125186
SNOWBALL_001546_st	289984	MAPK10		4.855	5.07375	5.865	5.75625	5.70125	5.46875	5.73375	4.73125		-1.16372	1.07829	1.17487	2.00347		0.584275	0.809802	0.555891	0.00131561
SNOWBALL_001549_st	289987	LOC733579		6.87125	6.7725	7.7475	8.34625	7.78375	7.89875	7.945	8.06125		1.07085	-1.5144	-1.08298	-1.08391		0.644397	0.000242138	0.579408	0.574443
SNOWBALL_001550_st	289988	DGAT2		4.51375	4.5875	4.79	7.07875	4.86375	7.495	5.31125	7.5725		-1.05245	-4.88633	-6.19563	-4.79407		0.902175	4.91192e-08	1.73361e-09	6.44979e-08
SNOWBALL_001554_st	289992	ATM		7.5925	7.54625	7.7175	7.7675	7.7375	7.56	7.74125	7.30875		1.03258	-1.03526	1.13092	1.34957		0.761055	0.739198	0.12547	7.90516e-05
SNOWBALL_001569_st	290007	PDK4		2.665	2.89625	3.16125	5.16875	2.7325	7.3675	2.8475	8.18875		-1.17385	-4.02085	-24.847	-40.5393		0.611975	1.06435e-07	4.21813e-18	4.05464e-20
SNOWBALL_001570_st	290008	HDAC9		2.69375	3.025	2.37625	2.47	2.4525	2.6925	2.185	2.72875		-1.2581	-1.06714	-1.18099	-1.45776		0.0321859	0.636923	0.140246	0.000340681
SNOWBALL_001571_st	290009	IL6		6.84875	4.9775	7.39125	4.26625	7.81625	3.61125	8.32625	3.52875		3.65849	8.72406	18.443	27.8094		1.34702e-05	1.6247e-10	2.91073e-14	4.48992e-16
SNOWBALL_001574_s_st	290012	LOC106504983		2.16125	2.36375	5.18	9.0975	6.785	10.4225	8.38125	10.8562		-1.15069	-15.1107	-12.445	-5.55967		0.755001	4.94274e-12	4.00003e-11	4.59415e-07
SNOWBALL_001575_s_st	290013	CD36		2.3275	2.685	4.4375	7.905	5.6025	9.48375	7.1375	9.96625		-1.2812	-11.0617	-14.7358	-7.10458		0.472863	4.03791e-12	1.41947e-13	1.04339e-09
SNOWBALL_001576_st	290014	CD36		2.47125	2.805	4.29	8.09625	5.6425	9.66625	7.2075	9.89875		-1.26028	-13.9893	-16.2656	-6.45873		0.555984	4.1643e-12	8.18283e-13	3.46411e-08
SNOWBALL_001577_st	290015	CD36		1.53375	1.40625	3.1875	7.465	4.42125	8.64625	6.30875	8.69125		1.0924	-19.3935	-18.7004	-5.2144		0.847607	1.18573e-13	1.72674e-13	4.62902e-07
SNOWBALL_001578_st	290016	CD36		1.7275	1.89875	2.28	4.50125	2.31125	5.84125	3.42875	6.35625		-1.12603	-4.66297	-11.5514	-7.60791		0.702411	2.23191e-09	3.74351e-15	1.1687e-12
SNOWBALL_001579_st	290017	CD36		2.0525	2.245	2.81125	5.7075	4.19875	7.6125	5.5775	8.15875		-1.14274	-7.44489	-10.6572	-5.98458		0.719335	1.85588e-10	1.8508e-12	3.59228e-09
SNOWBALL_001580_s_st	290018	CHI3L1		7.8375	7.6175	10.8163	6.84875	11.88	7.17375	11.9137	6.9975		1.16473	15.6436	26.1049	30.1953		0.668089	1.18505e-14	5.02553e-17	1.20063e-17
SNOWBALL_001581_s_st	290019	CHI3L1		7.67	7.50375	10.71	6.67125	11.8125	6.80875	11.8162	6.87625		1.12214	16.4356	32.0833	30.6965		0.773493	4.39534e-14	4.79919e-17	7.31343e-17
SNOWBALL_001582_s_st	290020	CHI3L1		4.83375	4.59125	6.37625	4.245	6.715	4.32125	6.115	4.25125		1.18304	4.38097	5.25522	3.63952		0.359969	2.05333e-13	5.62258e-15	1.05628e-11
SNOWBALL_001584_st	290022	FAM129A		8.305	7.04375	8.0375	8.33125	7.6925	7.17375	7.41875	7.0675		2.39703	-1.22582	1.43271	1.27567		1.96037e-15	0.0116063	1.19491e-05	0.00235788
SNOWBALL_001585_s_st	290023	FAM129A		6.63375	5.53	6.38875	6.55625	5.98375	5.4	5.60375	5.245		2.14913	-1.12311	1.49874	1.28231		3.49129e-08	0.45194	0.00149294	0.0601751
SNOWBALL_001587_s_st	290025	FAM129A		9.395	8.29125	9.22125	9.4675	8.925	8.57125	8.62	8.3625		2.14913	-1.18612	1.27788	1.19541		1.45097e-15	0.0149311	0.000426252	0.0106467
SNOWBALL_001599_st	290037	CD55		8.2075	7.98375	9.635	8.74625	9.6425	7.74	9.22875	7.71625		1.16777	1.85157	3.7386	2.85304		0.347424	2.11491e-05	2.92633e-13	2.01162e-10
SNOWBALL_001608_st	290046	LOC102165752		4.9675	4.82	4.9925	4.98625	5.03375	4.7	5.18	4.515		1.10765	1.00434	1.26028	1.58557		0.369914	0.978733	0.0188167	4.54224e-06
SNOWBALL_001609_s_st	290047	MID1		6.16375	6.36875	6.71125	6.31625	7.02125	6.26125	7.1075	5.6375		-1.15269	1.31494	1.69349	2.77022		0.399593	0.0641633	0.000227767	4.48966e-10
SNOWBALL_001612_s_st	290050	MID1		6.20125	6.26875	6.8025	6.44	6.99	6.29875	7.105	5.6975		-1.0479	1.28565	1.61468	2.65277		0.763683	0.0257749	2.22048e-05	1.41985e-12
SNOWBALL_001613_s_st	290051	MID1		6.9775	7.22125	7.81	7.11625	8.0825	7.1125	8.3575	6.52125		-1.18407	1.61748	1.95884	3.57081		0.382099	0.00338573	5.28331e-05	5.31576e-11
SNOWBALL_001617_x_st	290055	ARHGAP6		5.2	4.80875	5.07875	4.8675	5.08875	4.58	5.19125	4.57875		1.31153	1.15769	1.42282	1.52891		0.000400019	0.0656192	7.38181e-06	1.94352e-07
SNOWBALL_001622_s_st	290060	MSL3		6.76875	6.69625	6.565	6.535	6.5225	6.79875	6.4375	6.72625		1.05154	1.02101	-1.21104	-1.22158		0.573211	0.840682	0.00637635	0.00428566
SNOWBALL_001624_st	290062	MSL3		6.05125	5.91875	5.9575	6.3675	6.29125	6.5225	6.1625	6.82125		1.09619	-1.32869	-1.17385	-1.57871		0.601354	0.0423856	0.303591	0.000803222
SNOWBALL_001628_s_st	290066	MSL3		7.4725	7.4525	7.1525	7.3825	7.04	7.36	7.12125	7.24375		1.01396	-1.17283	-1.24833	-1.08862		0.89774	0.0248691	0.00149073	0.284745
SNOWBALL_001631_s_st	290069	EGFL6		3.93875	4.06125	4.04625	3.9075	4.395	4.00625	4.18375	4.05625		-1.08862	1.10095	1.30926	1.0924		0.403538	0.330812	0.00162779	0.380378
SNOWBALL_001633_s_st	290071	RAB9A		7.2525	7.6625	7.325	7.585	7.48125	7.795	7.46	7.86875		-1.32869	-1.19748	-1.24293	-1.32754		0.00115407	0.0454371	0.0137299	0.00119444
SNOWBALL_001636_s_st	290073	RAB9A		7.41125	7.67625	7.4375	7.7	7.575	7.8675	7.525	8.00125		-1.20164	-1.19956	-1.22476	-1.39112		0.0377833	0.0398672	0.0204217	0.000144662
SNOWBALL_001640_s_st	290077	LOC110255257		6.26625	6.1225	6.15	6.09	6.215	6.01375	6.2475	5.96		1.10477	1.04247	1.14969	1.22052		0.18536	0.646387	0.0492266	0.00375454
SNOWBALL_001643_s_st	290080			6.14	6.7675	8.3225	9.09375	8.29625	9.30625	8.3575	9.155		-1.54489	-1.70675	-2.01391	-1.73809		1.28851e-05	2.47164e-07	4.03259e-10	1.20065e-07
SNOWBALL_001645_s_st	290082	GPM6B		6.5875	6.8025	8.21625	8.85375	8.1825	9.1175	8.22	8.9525		-1.1607	-1.55563	-1.91189	-1.66152		0.180797	2.1456e-05	8.95624e-09	1.78523e-06
SNOWBALL_001646_st	290083	GPM6B		5.48	6.12875	7.9625	9.01	8.00125	9.30375	8.0925	9.32		-1.56781	-2.06694	-2.46656	-2.34161		0.00634064	1.56223e-05	2.45718e-07	8.35466e-07
SNOWBALL_001647_s_st	290084	GPM6B		6.23875	6.985	8.8575	9.855	8.96375	10.1787	9.04625	9.99625		-1.67743	-1.99654	-2.32141	-1.93187		0.000368575	3.99422e-06	7.14849e-08	9.58306e-06
SNOWBALL_001649_s_st	290086	NHS		6.695	6.78625	7.2975	6.85	7.2875	6.79375	7.235	6.905		-1.06529	1.36368	1.4081	1.25701		0.450566	1.24792e-05	2.0974e-06	0.00095938
SNOWBALL_001650_st	290087	NHS		5.6075	5.695	6.4925	5.88875	6.58625	5.8625	6.34875	5.915		-1.06253	1.51966	1.65147	1.35074		0.630661	2.10095e-05	7.5528e-07	0.00180263
SNOWBALL_001654_st	290091	PHKA2		5.61875	6.02375	5.51125	5.8875	5.48	5.93625	5.43875	5.9975		-1.32409	-1.29796	-1.37197	-1.47299		0.00134523	0.00290545	0.000320555	1.54991e-05
SNOWBALL_001655_st	290092	PHKA2		5.58875	5.75125	5.58	5.78375	5.56	5.72	5.56125	5.85		-1.11922	-1.15169	-1.11729	-1.22158		0.15433	0.0631649	0.162033	0.00633391
SNOWBALL_001656_s_st	290093	PHKA2		5.01625	5.23125	5.11625	5.2075	5.10625	5.34625	5.13375	5.51125		-1.1607	-1.06529	-1.18099	-1.29909		0.174209	0.631097	0.12129	0.0097158
SNOWBALL_001658_s_st	290094	PHKA2		4.40625	4.5925	4.20875	4.46375	3.89375	4.71125	4.26125	4.7975		-1.1378	-1.19334	-1.76235	-1.4502		0.330169	0.154314	2.11374e-06	0.00119249
SNOWBALL_001659_s_st	290095	PHKA2		4.64125	5.255	4.4575	5.11375	4.39125	5.355	4.59	5.22		-1.53023	-1.57598	-1.95037	-1.54756		7.40278e-05	2.59947e-05	1.14936e-08	4.96885e-05
SNOWBALL_001660_s_st	290096	PHKA2		5.6625	6.025	5.32125	5.9025	5.3325	6.1325	5.27625	5.84375		-1.28565	-1.49614	-1.7411	-1.48195		0.0127002	6.8616e-05	2.03011e-07	9.79608e-05
SNOWBALL_001678_s_st	290112			6.9825	6.7225	7.445	7.22875	7.55875	7.22875	7.5325	7.09875		1.19748	1.16171	1.25701	1.35074		0.0084722	0.0312706	0.00079248	1.60607e-05
SNOWBALL_001679_s_st	290113			6.45125	6.11875	6.925	6.6775	6.98375	6.64375	6.94125	6.4725		1.25919	1.18715	1.26576	1.38391		0.00218604	0.0250417	0.00172948	2.30666e-05
SNOWBALL_001683_st	290117	LOC100521170		10.3275	10.3575	9.85875	9.625	10.0975	9.87375	10.0887	9.675		-1.02101	1.17589	1.16777	1.33214		0.860369	0.0462395	0.0579487	0.000292856
SNOWBALL_001689_st	290123	DYNLT3		8.0675	7.7575	7.8525	7.69625	8.01125	7.7125	7.925	7.61		1.23971	1.11439	1.23008	1.24401		0.00542026	0.202441	0.00746774	0.00469139
SNOWBALL_001692_s_st	290126	SRPX		6.60875	5.8	8.475	8.38625	9.1	8.63875	9.32125	8.235		1.75169	1.06345	1.37673	2.12321		0.0100277	0.848256	0.175553	0.000514474
SNOWBALL_001693_s_st	290127	SRPX		8.24375	8.04125	10.1087	10.0212	10.475	9.87125	10.6512	9.68		1.15069	1.06253	1.51966	1.96054		0.361125	0.739266	0.0014518	1.04983e-06
SNOWBALL_001694_s_st	290128	SRPX		6.50125	6.50625	8.27625	8.2375	8.6875	8.09625	8.85125	7.9225		-1.00347	1.02722	1.50655	1.90363		0.986383	0.883592	0.000660283	4.23707e-07
SNOWBALL_001699_s_st	290133	RPGR		6.615	6.3375	6.0425	6.3625	6.0925	6.4225	5.975	6.2125		1.21209	-1.24833	-1.25701	-1.17895		0.0237759	0.00834184	0.00643215	0.0578471
SNOWBALL_001705_st	290139	MAOA		6.37875	7.98125	6.6575	8.23125	6.4025	8.3575	6.37	8.35		-3.03669	-2.97677	-3.87716	-3.94493		1.26335e-12	2.14875e-12	2.81065e-15	1.87518e-15
SNOWBALL_001706_st	290140	MAOA		7.375	9.2425	7.7725	9.62125	7.65	9.77375	7.51375	9.69125		-3.649	-3.60188	-4.35825	-4.52369		5.34334e-14	7.29152e-14	9.35818e-16	4.20089e-16
SNOWBALL_001707_s_st	290141	MAOA		6.565	8.44125	6.99875	8.7325	6.84375	8.855	6.7425	8.81375		-3.6712	-3.32591	-4.03131	-4.20251		6.7393e-13	6.76508e-12	8.23803e-14	3.32834e-14
SNOWBALL_001708_s_st	290142	MAOA		6.8675	8.275	7.22	8.6825	7.1125	8.18875	7.05875	7.88125		-2.65277	-2.75586	-2.10855	-1.76847		2.89392e-09	1.1008e-09	1.16501e-06	0.000114142
SNOWBALL_001709_s_st	290143	MAOA		7.10625	9.0825	7.58375	9.3625	7.31125	9.51625	7.26	9.50125		-3.93469	-3.43129	-4.61075	-4.72807		2.23414e-13	5.02168e-12	7.56518e-15	4.53315e-15
SNOWBALL_001716_s_st	290150	ARHGEF9		5.61	4.92875	5.5075	4.80125	5.94875	5.05375	5.8425	4.94875		1.60353	1.63156	1.85961	1.858		0.0425937	0.0347066	0.00629742	0.00637439
SNOWBALL_001717_s_st	290151	ARHGEF9		5.43625	5.16125	5.5025	4.84375	5.57125	5.13125	5.70125	5.27125		1.20999	1.57871	1.3566	1.34723		0.224219	0.00121676	0.0348468	0.039762
SNOWBALL_001718_s_st	290152	ARHGEF9		7.01125	6.53125	7.09875	6.285	7.28625	6.4575	7.43875	6.5375		1.39474	1.75777	1.77615	1.86768		0.114314	0.00443871	0.00374045	0.00159847
SNOWBALL_001719_st	290153	OPHN1		6.76625	6.64	7.48625	7.01125	7.77	6.81	7.73	6.5875		1.09145	1.38992	1.94531	2.20763		0.372732	9.64565e-05	2.62828e-11	1.63981e-13
SNOWBALL_001720_st	290154	OPHN1		8.56	8.095	8.68	8.315	8.76625	8.41125	8.76	8.3575		1.38032	1.28788	1.27899	1.3218		0.000722259	0.00819064	0.0102546	0.00341478
SNOWBALL_001724_s_st	290158	SNX12		7.44375	7.52625	7.20125	7.05625	7.2625	7.1625	7.4925	7.27375		-1.05885	1.10573	1.07177	1.16372		0.397654	0.0949108	0.284819	0.00812074
SNOWBALL_001734_st	290168	PGK1		7.3275	7.49	7.155	7.005	7.22	6.925	7.19	6.74125		-1.11922	1.10957	1.22688	1.36486		0.046363	0.0691679	0.000210012	1.25695e-07
SNOWBALL_001735_s_st	290169	PGK1		9.4825	9.70125	9.345	9.26	9.38125	9.1125	9.41	9.00375		-1.16372	1.06069	1.20476	1.32524		0.00628532	0.362711	0.00076711	1.18636e-06
SNOWBALL_001736_s_st	290170	PGK2		10.1013	10.2713	9.95125	9.79125	9.975	9.785	9.9525	9.61625		-1.12506	1.11729	1.14076	1.26247		0.0212543	0.0312751	0.00937331	7.16298e-06
SNOWBALL_001739_st	290173	PGK2		6.505	6.74875	6.4475	6.48875	6.475	6.1875	6.51625	6.0175		-1.18407	-1.02901	1.22052	1.41299		0.0164165	0.771211	0.00424951	1.915e-06
SNOWBALL_001740_st	290174	PGK1		7.16	7.285	7.03875	6.94375	7.085	6.79	7.11875	6.7225		-1.09051	1.06807	1.22688	1.31608		0.0714111	0.192595	1.43775e-05	4.02161e-08
SNOWBALL_001741_s_st	290175	PGK1		9.565	9.70625	9.34125	9.3275	9.4925	9.2025	9.43	9.00375		-1.10286	1.00958	1.22264	1.34374		0.236175	0.93577	0.0068281	7.97027e-05
SNOWBALL_001742_st	290176	PGK1		5.36625	5.4975	5.615	5.35375	5.645	5.19	5.67375	5.01125		-1.09524	1.19852	1.37078	1.58282		0.563701	0.18224	0.0116849	0.000232836
SNOWBALL_001744_st	290178			7.7975	7.575	7.64625	7.47625	7.79875	7.6475	7.765	7.53375		1.16675	1.12506	1.11053	1.17385		0.00333683	0.0277569	0.053763	0.00227199
SNOWBALL_001745_st	290179	LOC100518286		8.3575	8.21375	7.725	7.83875	7.70625	7.4675	7.67	7.14		1.10477	-1.08204	1.17997	1.44393		0.393324	0.521115	0.114934	0.000211812
SNOWBALL_001763_st	290196	LOC100510883		6.45875	5.98875	6.28	6.06375	6.34625	6.015	6.42625	6.0325		1.38511	1.16171	1.2581	1.3138		0.000133141	0.092837	0.00682432	0.0012513
SNOWBALL_001775_st	290207	CENPI		7.5825	7.60375	5.525	5.79	5.24625	6.07875	5.2275	5.45375		-1.01484	-1.20164	-1.78077	-1.16979		0.908905	0.0292287	8.61076e-10	0.068474
SNOWBALL_001776_s_st	290208	CENPI		7.6575	7.6675	5.65125	5.74	5.29	6.30875	5.2275	5.62125		-1.00696	-1.06345	-2.02616	-1.3138		0.966806	0.644697	8.97855e-10	0.00721113
SNOWBALL_001777_st	290209	CENPI		5.6825	5.71875	3.7425	3.94375	3.61	4.155	3.545	3.68875		-1.02544	-1.14969	-1.45902	-1.10477		0.875489	0.237539	0.0003699	0.433305
SNOWBALL_001798_st	290230	TBC1D8B		7.3475	7.47	6.52125	6.97375	6.60375	6.52375	6.41875	6.12125		-1.08862	-1.36841	1.05702	1.22901		0.352379	7.57411e-05	0.57986	0.00883452
SNOWBALL_001799_s_st	290231	TBC1D8B		6.6325	6.68	5.765	6.23375	5.75375	5.8375	5.71	5.4		-1.03347	-1.38391	-1.05977	1.23971		0.776323	8.48689e-05	0.578544	0.00896161
SNOWBALL_001800_s_st	290232	TBC1D8B		6.52625	6.71125	5.645	6.1175	5.74875	5.7475	5.78	5.3875		-1.13682	-1.38751	1.00087	1.31267		0.132423	4.87407e-05	0.994128	0.000629469
SNOWBALL_001803_st	290235	ATG4A		8.69	8.74375	8.95375	8.86125	9.06125	8.54875	9.0425	8.2125		-1.03796	1.06622	1.42652	1.77769		0.775954	0.588874	0.000136788	1.49787e-08
SNOWBALL_001804_s_st	290236	ATG4A		7.78625	8.2475	8.34125	8.43625	8.6425	8.28125	8.485	7.91		-1.37673	-1.06807	1.28454	1.48968		0.00245033	0.634244	0.0192387	0.000175786
SNOWBALL_001805_s_st	290237	ATG4A		7.47625	7.935	8.0525	8.0075	8.27125	7.90625	8.205	7.5925		-1.37435	1.03168	1.28788	1.52891		0.00909754	0.864112	0.0424824	0.000476269
SNOWBALL_001806_s_st	290238	ATG4A		8.8525	9.3825	9.615	9.67125	9.96125	9.3	9.83875	9.15125		-1.44393	-1.03976	1.58145	1.61049		0.0502282	0.888637	0.012315	0.00906973
SNOWBALL_001807_s_st	290239	ATG4A		7.4925	8.07	8.11875	8.1425	8.285	8.04375	8.3575	7.78625		-1.49226	-1.0166	1.18202	1.48581		0.000758159	0.930494	0.201203	0.000861649
SNOWBALL_001809_s_st	290241	ATG4A		7.55625	8.05875	8.08375	8.1525	8.3625	7.9975	8.285	7.6825		-1.41667	-1.04881	1.28788	1.51835		0.00223532	0.766516	0.0296043	0.000264006
SNOWBALL_001812_s_st	290244	AMOT		5.88	5.7775	6.54875	6.235	6.7675	6.435	6.715	6.17125		1.07363	1.24293	1.25919	1.45776		0.635824	0.0680143	0.0510867	0.000981427
SNOWBALL_001814_s_st	290246	AMOT		6.45125	6.1525	6.745	6.49	6.9575	6.3925	6.91625	6.0625		1.23008	1.19334	1.47939	1.80719		0.0304636	0.0707408	3.90728e-05	1.06867e-08
SNOWBALL_001815_s_st	290247	PLS3		9.86875	10.0675	9.62	10.1	9.485	10.44	9.2875	10.4575		-1.1477	-1.39474	-1.93858	-2.25012		0.0409495	1.26598e-06	2.33279e-14	3.537e-17
SNOWBALL_001818_st	290249	PLS3		1.605	1.48625	1.56875	1.645	1.47875	2.12125	1.50125	1.765		1.08579	-1.05427	-1.56103	-1.2006		0.585219	0.747005	0.000170643	0.150377
SNOWBALL_001819_s_st	290250	PLS3		9.99875	10.2075	9.67625	10.3187	9.4075	10.665	9.16625	10.6925		-1.15569	-1.56103	-2.39081	-2.88036		0.100356	4.32787e-07	7.35198e-15	1.43865e-17
SNOWBALL_001820_s_st	290251	PLS3		8.66125	8.86375	8.5575	8.99875	8.105	9.4575	7.80125	9.3725		-1.15069	-1.35778	-2.55354	-2.97162		0.244265	0.00456852	2.0401e-12	2.18599e-14
SNOWBALL_001822_s_st	290253	PLS3		9.6025	9.9775	9.425	10.0225	9.11625	10.3663	8.88	10.4862		-1.29684	-1.51309	-2.37841	-3.04459		0.0272365	0.000352216	1.3405e-10	9.67088e-14
SNOWBALL_001823_s_st	290254	PLS3		9.18375	9.42	8.78125	9.52125	8.635	9.95375	8.40625	9.91125		-1.17793	-1.67018	-2.4945	-2.83825		0.104499	3.72407e-07	1.07939e-13	1.73278e-15
SNOWBALL_001824_s_st	290255	PLS3		9.1525	9.37	8.86125	9.50875	8.6125	9.94625	8.4425	10.0412		-1.16272	-1.56645	-2.52057	-3.02881		0.0998341	8.30682e-07	4.02629e-15	1.15712e-17
SNOWBALL_001827_s_st	290257	PLS3		8.99875	9.24625	8.5925	9.365	8.3625	9.7325	8.18	9.84875		-1.18715	-1.70823	-2.58471	-3.17939		0.0546015	1.58521e-08	1.47929e-15	2.42138e-18
SNOWBALL_001832_st	290262	C1GALT1C1		7.195	7.6675	7.14375	7.145	7.1275	7.25875	6.91125	7.07		-1.38751	-1.00087	-1.09524	-1.11632		5.31527e-06	0.993585	0.243146	0.142333
SNOWBALL_001842_s_st	290272	LOC102164216		6.4775	6.6175	7.39625	7.2825	7.71625	7.27	7.53625	7.1975		-1.10191	1.08204	1.36249	1.26466		0.305272	0.42628	0.000199144	0.00456154
SNOWBALL_001843_s_st	290273			6.22875	6.295	7.3975	7.11875	7.74	7.3075	7.59875	7.11125		-1.04699	1.21314	1.34957	1.40201		0.744093	0.066882	0.00306462	0.000847215
SNOWBALL_001844_s_st	290274	LAMP2		9.3525	9.24625	10.34	10.02	10.6575	10.1575	10.5312	10.08		1.07643	1.24833	1.41421	1.36722		0.505948	0.0139998	0.000121679	0.000482056
SNOWBALL_001845_s_st	290275	LAMP2		11.3438	11.1737	11.9763	11.6775	12.2338	11.7538	12.19	11.7425		1.12506	1.23008	1.39474	1.36368		0.240622	0.0233223	0.000229026	0.000565823
SNOWBALL_001846_s_st	290276	LAMP2		9.03125	8.86	10.1825	9.65625	10.5788	9.765	10.5075	9.725		1.12603	1.44018	1.75777	1.72011		0.37848	0.00144281	2.23824e-06	4.64809e-06
SNOWBALL_001847_st	290277	LAMP2		8.85625	8.6525	9.72125	9.30125	10.0013	9.40625	9.915	9.36		1.15169	1.33793	1.51047	1.46917		0.158522	0.00163029	1.33401e-05	4.16987e-05
SNOWBALL_001852_s_st	290282	TMEM255A		7.71375	9.49625	5.05375	6.5075	4.15	5.525	3.17875	4.235		-3.44022	-2.73919	-2.59368	-2.07952		2.57358e-08	1.94561e-06	5.49498e-06	0.000328088
SNOWBALL_001853_s_st	290283	TMEM255A		7.13125	8.795	4.4	5.86375	3.17625	4.71125	2.575	3.7525		-3.16839	-2.75824	-2.89788	-2.26184		2.18706e-07	2.85572e-06	1.14344e-06	0.000106601
SNOWBALL_001854_s_st	290284	TMEM255A		7.6625	9.3	5.6625	6.65625	4.58125	5.63	4.05375	4.75125		-3.11126	-1.99135	-2.06874	-1.62169		8.80308e-08	0.000483407	0.000240191	0.0151209
SNOWBALL_001857_s_st	290286	TMEM255A		7.53875	9.225	5.525	6.51	4.67125	5.64375	4.13125	4.70125		-3.21819	-1.97931	-1.96224	-1.48452		2.49157e-08	0.000387862	0.00045613	0.0456421
SNOWBALL_001858_s_st	290287	TMEM255A		8.2475	10.0425	5.88875	7.1725	5.36875	6.1575	4.39375	5.115		-3.47015	-2.43471	-1.72758	-1.64861		2.15205e-08	1.79376e-05	0.00728267	0.0147365
SNOWBALL_001861_st	290290	ZBTB33		6.49125	6.105	6.47875	6.46875	6.60125	6.63375	6.55625	6.47		1.30699	1.00696	-1.02278	1.06161		8.81399e-09	0.916344	0.691639	0.196037
SNOWBALL_001890_st	290317	SEPT6		7.4325	7.575	7.38375	7.2025	7.36125	7.025	7.28125	6.8925		-1.10382	1.13387	1.26247	1.30926		0.296656	0.162712	0.00501971	0.00115504
SNOWBALL_001893_st	290320	IL13RA1		6.63125	7.12875	8.455	8.47375	8.62375	9.0775	8.70125	9.28125		-1.41177	-1.01308	-1.3696	-1.49485		4.99009e-05	0.921724	0.000191661	3.6819e-06
SNOWBALL_001899_s_st	290326	XIAP		7.15125	6.8325	7.22625	7.14625	7.49	7.17625	7.3975	7.0575		1.24725	1.05702	1.24293	1.26576		0.00131917	0.517032	0.00156804	0.000624005
SNOWBALL_001901_s_st	290328	XIAP		7.20625	6.99125	7.3675	7.18375	7.53875	7.16625	7.4875	7.11625		1.1607	1.13583	1.29459	1.29347		0.0588617	0.115647	0.000691937	0.000720407
SNOWBALL_001924_s_st	290351	GPC4		7.24625	7.93625	7.385	7.5375	7.2975	7.56	7.295	7.555		-1.61328	-1.11149	-1.19956	-1.19748		3.81864e-09	0.183216	0.0129595	0.0139194
SNOWBALL_001925_st	290352	GPC4		2.58375	3.20125	2.7425	2.93375	2.62625	2.81625	2.51875	2.78		-1.53421	-1.14175	-1.14076	-1.19852		2.54044e-06	0.162662	0.165979	0.0443815
SNOWBALL_001927_s_st	290354	RBMX		8.575	8.545	8.315	8.02875	8.4675	8.18375	8.44	7.9775		1.02101	1.21947	1.21736	1.37793		0.8511	0.00792396	0.00851977	2.39079e-05
SNOWBALL_001928_st	290355	RBMX		7.0025	6.695	7.00875	6.64375	7.2275	6.91375	6.99875	6.485		1.23756	1.28788	1.24293	1.42776		0.107168	0.0493884	0.0990294	0.00434092
SNOWBALL_001932_st	290359			8.535	8.25375	8.4325	8.1275	8.61	8.29625	8.51875	7.91875		1.21525	1.23542	1.24293	1.51572		0.0276784	0.0160768	0.0130596	3.80536e-06
SNOWBALL_001936_s_st	290361	RBMX		9.3	9.18875	8.73875	8.65125	8.845	8.6925	8.86	8.49625		1.08016	1.06253	1.11149	1.28677		0.413618	0.541721	0.229831	0.00142424
SNOWBALL_001945_s_st	290370	ATP11C		8.38125	8.29125	8.565	8.2025	8.57375	7.8175	8.37875	7.7625		1.06437	1.28565	1.68909	1.53289		0.556113	0.0027085	1.33152e-08	1.14574e-06
SNOWBALL_001946_s_st	290371	ATP11C		6.75875	6.64	7.04	6.58	7.08875	6.18375	6.82	6.0575		1.08579	1.37554	1.87254	1.69643		0.520781	0.00193634	2.44487e-08	9.87685e-07
SNOWBALL_001947_s_st	290372	ATP11C		7.04375	6.94125	7.19	6.80375	7.2625	6.50125	7.06625	6.3275		1.07363	1.30699	1.69496	1.66873		0.538896	0.00366881	9.9823e-08	1.91896e-07
SNOWBALL_001954_st	290379	LDOC1		7.50125	7.48625	7.6025	7.1175	7.7375	6.82	8.0275	6.89		1.01045	1.39959	1.88884	2.19999		0.974034	0.0985395	0.00095821	5.356e-05
SNOWBALL_001971_s_st	290396	LOC100152658		9.10875	9.225	9.10875	8.835	9.22	8.91625	9.0675	8.82625		-1.08391	1.20895	1.23435	1.18202		0.328919	0.00819515	0.003218	0.0210714
SNOWBALL_001982_st	290407	VBP1		8.145	8.02125	7.7275	7.4975	7.8125	7.675	7.7525	7.565		1.08956	1.17283	1.1	1.13879		0.20459	0.00973253	0.149989	0.0388704
SNOWBALL_001985_s_st	290410	BRCC3		6.76375	6.64625	6.97875	6.71	7.08625	6.84125	6.89625	6.77375		1.08485	1.20476	1.18509	1.08862		0.307066	0.00767731	0.0157711	0.282553
SNOWBALL_001997_s_st	290422	CMC4,MTCP1		5.26125	5.0875	5.89625	5.38375	6.05	5.6475	5.90125	5.615		1.12799	1.42652	1.3218	1.21947		0.224032	8.12308e-05	0.00174713	0.0291718
SNOWBALL_002010_s_st	290435	DKC1		7.805	7.64375	6.91	7.18	6.715	7.0625	6.9075	7.04125		1.11826	-1.20581	-1.27235	-1.09714		0.237939	0.0307153	0.00456654	0.347282
SNOWBALL_002016_s_st	290441	WDR27		4.8075	4.63125	5.15625	4.845	5.245	4.80625	5.28125	4.7825		1.12994	1.24078	1.35543	1.41299		0.171089	0.00883213	0.000223701	3.38039e-05
SNOWBALL_002019_st	290444	AFDN		5.9725	5.6125	6.29375	6.06125	6.09125	6.1	6.10875	6.28125		1.28343	1.17487	-1.00608	-1.12701		0.00259733	0.0611455	0.964394	0.187932
SNOWBALL_002020_st	290445	THBS2		9.1325	9.335	9.8875	9.23	9.8075	8.88625	9.7075	8.78625		-1.15069	1.57735	1.89376	1.89376		0.0358082	8.81886e-10	6.10303e-14	6.10303e-14
SNOWBALL_002022_st	290447	C1H6orf120		7.755	7.51875	7.8475	8.3975	7.86125	8.24125	7.91875	8.3275		1.17793	-1.46409	-1.30134	-1.32754		0.0754846	2.21623e-05	0.00278426	0.00129299
SNOWBALL_002031_st	290456	SFT2D1		8.755	8.87875	8.72375	8.77375	8.71375	8.84375	8.61375	8.8625		-1.08956	-1.03526	-1.09429	-1.18818		0.103438	0.586831	0.0845386	0.000537605
SNOWBALL_002033_st	290458	QKI		9.8525	9.60125	9.6475	9.83	9.49125	9.7325	9.48875	9.79125		1.19024	-1.13485	-1.18202	-1.23328		2.27011e-05	0.00168575	4.35339e-05	7.60852e-07
SNOWBALL_002047_st	290472	AGPAT4		7.3225	7.555	7.15625	7.67625	7.09	7.52875	7.00875	7.43875		-1.17487	-1.43396	-1.35543	-1.34723		0.00243513	1.87181e-09	1.03874e-07	1.61246e-07
SNOWBALL_002052_st	290477	TULP4		6.0425	6.03875	6.04375	5.76875	5.9925	5.99875	6.01125	6.00875		1.0026	1.20999	-1.00434	1.00173		0.981764	0.00514121	0.969199	0.988002
SNOWBALL_002065_st	290490	ACAT2		7.93875	8.79	7.64375	8.12875	7.7225	7.83875	7.665	7.69625		-1.80406	-1.39959	-1.08391	-1.0219		5.54017e-07	0.00259669	0.570712	0.900259
SNOWBALL_002066_s_st	290491	IGF2R		7.46625	7.28875	7.9825	7.85875	8.03875	7.83125	8.14625	7.8625		1.13092	1.08956	1.15469	1.21736		0.07525	0.246962	0.0334849	0.00293925
SNOWBALL_002067_st	290492	TIAM2		6.4725	6.6525	6.1125	6.5775	5.885	6.325	5.805	6.41625		-1.13288	-1.38032	-1.3566	-1.52758		0.135857	4.57963e-05	0.000105373	3.07733e-07
SNOWBALL_002068_st	290493	EZR		9.1425	9.16625	7.9375	8.49875	7.575	8.39375	7.36625	8.415		-1.0166	-1.47555	-1.76388	-2.06874		0.900011	7.97639e-06	2.47139e-09	3.03541e-12
SNOWBALL_002069_st	290494	MTRF1L		5.65	5.56875	5.7675	6.04375	5.67375	6.02	5.58125	5.91		1.05793	-1.21104	-1.27125	-1.25592		0.529198	0.00773137	0.000806819	0.00145351
SNOWBALL_002070_st	290495	RGS17		6.96625	7.15	7.13	8.01875	7.0425	8.13375	7.03875	8.01375		-1.13583	-1.85157	-2.13059	-1.96564		0.315436	1.77197e-07	1.4223e-09	2.21552e-08
SNOWBALL_002078_st	290503	WTAP		7.8275	7.84125	7.97375	7.95	8.03875	8.215	8.04625	8.2925		-1.00958	1.0166	-1.12994	-1.18612		0.924201	0.862667	0.0639069	0.00730407
SNOWBALL_002082_st	290507	TCP1		10.3687	10.5837	9.58125	9.8575	9.5825	9.91375	9.60375	9.87625		-1.1607	-1.21104	-1.2581	-1.2079		0.0371123	0.00617401	0.000994335	0.00694624
SNOWBALL_002089_st	290514	ZDHHC14		5.0975	5.055	5.52125	4.9	5.85625	4.95875	6.2225	5.17125		1.0299	1.53821	1.86284	2.07232		0.878418	0.000686029	2.37704e-06	9.21098e-08
SNOWBALL_002090_s_st	290515	DYNLT1		8.6125	8.88375	8.16375	8.445	8.11625	8.53	7.855	8.44625		-1.20685	-1.21525	-1.33214	-1.50655		0.00133446	0.000884881	2.53396e-06	8.50611e-10
SNOWBALL_002095_st	290520	BCLAF1		9.945	9.62875	9.5075	9.8825	9.55375	9.95625	9.69625	9.7675		1.24509	-1.29684	-1.3218	-1.05063		0.000803512	8.35991e-05	2.78877e-05	0.549089
SNOWBALL_002099_st	290524	ZBTB2		6.7825	6.68625	6.21625	5.9475	6.07375	5.96125	5.91125	5.90375		1.06899	1.20476	1.0811	1.00521		0.369471	0.00330433	0.277722	0.959895
SNOWBALL_002102_st	290527	LOC110260030		6.78375	7.3175	7.04375	6.98375	7.1275	6.8575	6.965	6.53875		-1.44769	1.04247	1.20581	1.34374		1.51653e-08	0.585181	0.00164082	1.88817e-06
SNOWBALL_002105_st	290530	FUCA2		8.3425	8.5575	9.19	9.2	9.3925	9.4325	9.32125	9.48		-1.1607	-1.00696	-1.02811	-1.11632		0.00530519	0.9351	0.701918	0.0452289
SNOWBALL_002117_st	290542	PEX3		6.93	6.87625	7.39875	7.42875	7.48375	7.84375	7.37125	7.7625		1.03796	-1.02101	-1.28343	-1.31153		0.793862	0.89187	0.0129345	0.00661003
SNOWBALL_002121_s_st	290546	ESR1		4.18	4.15125	4.56	4.26	4.63	4.3075	4.71875	4.21875		1.02013	1.23114	1.2505	1.41421		0.913556	0.0925051	0.0672698	0.00312501
SNOWBALL_002123_st	290548	MTHFD1L		8.1675	7.1175	7.5875	7.79125	7.445	7.13625	7.37375	7.02		2.07053	-1.15169	1.23863	1.27788		1.66686e-11	0.145271	0.0188757	0.0065872
SNOWBALL_002126_st	290551	EPM2A		6.39	6	6.3325	6.62	6.19375	5.945	6.09875	6.0925		1.31039	-1.22052	1.18818	1.00434		0.00466525	0.0422178	0.0854932	0.978313
SNOWBALL_002130_st	290555	ADGB		3.2975	3.115	3.86125	3.27375	4.28125	3.835	4.3025	3.555		1.13485	1.50264	1.36249	1.67888		0.49878	0.00741423	0.0477671	0.000635563
SNOWBALL_002131_st	290556	SYNE1		7.5775	7.52125	7.39	7.33	7.28375	6.95125	7.0525	6.7		1.03976	1.04247	1.25919	1.27677		0.606524	0.577774	9.5891e-05	3.93933e-05
SNOWBALL_002134_st	290559	HECA		6.445	6.4725	6.8675	6.92	6.79375	6.955	6.77	7.13875		-1.01924	-1.03706	-1.11826	-1.29123		0.84488	0.679873	0.109242	0.000115648
SNOWBALL_002138_st	290563	HIVEP2		8.14375	8.05125	8.4075	7.5975	8.5325	7.68375	8.64375	7.66		1.06622	1.75321	1.80094	1.9776		0.620936	1.39684e-07	4.94495e-08	1.42008e-09
SNOWBALL_002139_st	290564	LATS1		8.87	8.73875	8.97875	8.80875	9.085	8.8775	9.08875	8.85375		1.09524	1.12506	1.15469	1.17691		0.15649	0.0549903	0.0164824	0.00615962
SNOWBALL_002143_s_st	290568	NHSL1		5.28	5.8275	5.45125	5.275	5.395	5.47375	5.3925	5.5575		-1.46155	1.12994	-1.0561	-1.12117		0.000709074	0.348448	0.722595	0.38702
SNOWBALL_002145_st	290570	VTA1		8.02625	7.73	7.67375	7.58625	7.80875	7.78	7.7975	7.76		1.22795	1.06253	1.02013	1.02633		0.00279856	0.469056	0.844862	0.791327
SNOWBALL_002146_s_st	290571	ADGB		4.5825	4.27	5.28	4.78625	5.685	5.2375	5.78125	5.13875		1.24186	1.4081	1.36368	1.56103		0.160869	0.0176142	0.0332614	0.00176272
SNOWBALL_002148_st	290573	AHI1		6.53125	6.5825	6.21875	5.96125	6.27375	5.945	6.2125	5.78625		-1.03616	1.19541	1.25592	1.34374		0.681852	0.00577761	0.00042572	8.46661e-06
SNOWBALL_002151_st	290576	UST		8.24625	7.93625	7.77	7.8925	7.77125	7.7775	7.6725	7.70375		1.23971	-1.08862	-1.00434	-1.0219		0.000473599	0.210498	0.965673	0.806897
SNOWBALL_002156_st	290581	STXBP5		6.3525	6.34875	6.68875	6.42125	6.7875	6.24875	6.805	6.235		1.0026	1.20372	1.45271	1.48452		0.981311	0.00525904	1.45727e-07	4.15048e-08
SNOWBALL_002158_st	290583	MTFR2		7.49375	7.66125	4.27125	4.715	3.835	5.125	3.75875	4.0775		-1.12311	-1.36014	-2.44528	-1.24725		0.45391	0.0174965	8.52832e-10	0.102822
SNOWBALL_002164_st	290589	LOC100521647		4.89	5.02	4.58	5.01625	4.53125	4.84125	4.4625	4.93		-1.09429	-1.35308	-1.23971	-1.38271		0.490033	0.00443683	0.0499537	0.00226056
SNOWBALL_002166_st	290591	CITED2		9.35875	9.7675	9.32375	9.4725	9.11375	9.90625	9.36125	10.0088		-1.32754	-1.10861	-1.73207	-1.56645		0.00126693	0.305804	1.37159e-08	1.11483e-06
SNOWBALL_002167_st	290592	FBXO30		8.06625	8.145	8.25875	8.3425	8.145	8.3575	8.11125	8.46875		-1.0561	-1.05977	-1.15869	-1.2812		0.460673	0.426422	0.0167671	5.88202e-05
SNOWBALL_002170_st	290595	PHACTR2		6.4775	6.74	6.51	6.99375	6.41375	7.10375	6.415	7.1475		-1.19956	-1.39837	-1.61328	-1.66152		0.003709	4.29956e-07	8.33328e-11	1.5918e-11
SNOWBALL_002171_st	290596	HIVEP2		5.58125	5.69875	6.14	5.4375	6.375	4.9075	6.49375	4.66625		-1.08485	1.62732	2.76542	3.54922		0.821963	0.0584817	5.2645e-05	1.11334e-06
SNOWBALL_002186_st	290611	LRP11		6.3575	6.41125	6.5075	6.87875	6.2175	7.035	6.25375	7.3375		-1.03796	-1.29347	-1.76235	-2.11954		0.679079	0.000142344	4.98514e-12	8.92686e-16
SNOWBALL_002189_st	290614	NUP43		6.9375	7.075	6.17875	5.92125	6.30125	6.17875	6.3875	5.85		-1.1	1.19541	1.08862	1.45146		0.29412	0.027983	0.362167	5.84604e-06
SNOWBALL_002190_st	290615	ADGRG6		7.335	6.64125	5.05625	4.2875	4.83625	4.42375	4.54625	4.0925		1.61748	1.70379	1.33099	1.3696		0.000852909	0.000234379	0.0554294	0.0328387
SNOWBALL_002196_st	290621	CTGF		10.3162	10.9125	9.9475	9.82375	9.275	9.815	9.565	9.70375		-1.51178	1.08956	-1.45397	-1.10095		0.000908397	0.592098	0.00265024	0.538413
SNOWBALL_002203_st	290628	AKAP7		5.2625	4.97	4.95875	4.99625	4.90625	5.24875	4.97875	5.4125		1.22476	-1.02633	-1.26795	-1.35074		0.0696826	0.87263	0.0299637	0.00509752
SNOWBALL_002207_st	290632	RNF217		7.8325	7.93125	7.86	7.80625	7.79	8.24125	8.035	8.54625		-1.07085	1.03796	-1.36722	-1.42528		0.370132	0.667816	3.56855e-06	3.01484e-07
SNOWBALL_002209_st	290634	RNF146		8.1525	7.9125	8.015	8.29875	7.94125	8.35125	7.9825	8.46375		1.18099	-1.21736	-1.32869	-1.39595		0.000166977	1.23925e-05	5.84471e-09	9.39483e-11
SNOWBALL_002211_st	290636	TMEM244		4.38	4.95375	3.87375	5.04375	3.0425	3.8175	3.08125	3.3825		-1.48839	-2.25012	-1.71119	-1.23221		0.0233235	5.32904e-06	0.00184158	0.287318
SNOWBALL_002213_st	290638	NCOA7		7.40625	6.88	7.20875	7.10625	7.37625	6.77	7.2725	6.585		1.44018	1.07363	1.5223	1.61049		0.00019709	0.565914	2.34401e-05	2.54312e-06
SNOWBALL_002215_st	290640	C1H6orf163		4.33125	4.0825	4.52625	4.385	4.67875	4.33	4.79875	4.27125		1.18818	1.10286	1.27346	1.44143		0.12815	0.443687	0.0248226	0.000564913
SNOWBALL_002217_st	290642	KCNQ5		6.65375	6.48125	6.7725	7.16625	6.3975	6.98	6.2425	6.89875		1.12701	-1.3138	-1.49744	-1.57598		0.150364	0.000405755	6.47482e-07	4.99948e-08
SNOWBALL_002221_st	290646	ARHGAP18		4.605	5.0825	4.38875	6.31875	3.9775	7.895	4.375	8.2025		-1.39233	-3.81055	-15.1107	-14.1969		0.0392606	3.40553e-12	4.62132e-22	1.00933e-21
SNOWBALL_002233_st	290658	FAM135A		7.995	6.815	7.98	7.945	8.01625	7.46125	7.70125	7.34875		2.26577	1.02456	1.46917	1.27677		1.14938e-14	0.835268	2.93279e-06	0.00203781
SNOWBALL_002235_st	290660	HEY2		10.1463	9.61875	8.1575	8.1725	7.5925	8.565	7.40375	8.185		1.44143	-1.01045	-1.96224	-1.71862		0.000238445	0.948156	1.68135e-09	2.73236e-07
SNOWBALL_002239_st	290664	MCM9		6.7175	6.935	6.38625	6.675	6.205	6.6525	6.065	6.44625		-1.16272	-1.22158	-1.36368	-1.30247		0.00549516	0.000237122	1.01674e-07	2.69143e-06
SNOWBALL_002241_st	290666	GJA1		11.4562	11.2637	12.3012	12.1925	12.4075	11.9537	12.3812	11.75		1.14274	1.07829	1.3696	1.54891		0.172518	0.49588	0.000472835	2.73171e-06
SNOWBALL_002244_st	290669	ORC3		7.96125	7.70375	7.42125	7.3075	7.56	7.54875	7.53875	7.49125		1.19541	1.08204	1.00783	1.03347		0.00457646	0.266427	0.938208	0.699293
SNOWBALL_002247_st	290672	UBE2J1		7.79875	7.98875	7.475	7.68375	7.50375	7.69375	7.51625	7.81125		-1.14076	-1.15569	-1.14076	-1.22688		0.0379935	0.0212042	0.0379935	0.000953755
SNOWBALL_002253_st	290678	MED23		7.5825	7.50625	7.60375	7.555	7.69875	7.605	7.78	7.60875		1.05427	1.03437	1.06714	1.12603		0.252028	0.506864	0.141893	0.00390859
SNOWBALL_002254_st	290679	MAN1A1		9.06	8.96125	9.71375	9	9.8875	8.99375	9.94875	8.8825		1.07085	1.64006	1.858	2.09398		0.522872	8.94679e-08	3.82412e-10	2.88913e-12
SNOWBALL_002256_s_st	290681	KCNQ5		5.89125	5.7575	6.0925	6.3175	5.785	6.22375	5.53625	6.08625		1.09714	-1.16878	-1.35543	-1.46409		0.361874	0.0882415	0.000481857	1.78906e-05
SNOWBALL_002258_s_st	290683	RARS2		5.87125	5.46375	5.775	5.9275	5.695	5.9325	5.67625	5.83625		1.32639	-1.11149	-1.17895	-1.11729		0.00409961	0.356983	0.115804	0.328776
SNOWBALL_002261_st	290686	CEP85L		6.32375	6.83375	6.8075	7.2675	6.87375	7.5475	6.99625	7.6075		-1.42405	-1.37554	-1.59521	-1.52758		0.00514263	0.0121211	0.000229301	0.000786217
SNOWBALL_002262_st	290687	ARHGAP18		4.23625	4.62375	4.23125	5.9475	4.12625	7.3575	3.99375	7.435		-1.30812	-3.28581	-9.39081	-10.8622		0.100737	6.7828e-11	1.99031e-19	2.54429e-20
SNOWBALL_002264_s_st	290689	LOC110258728,LOC110258727		9.60125	9.2325	9.77625	9.265	9.9125	9.3975	9.99125	9.4975		1.29123	1.42528	1.42899	1.4081		0.00460109	9.78419e-05	8.78622e-05	0.000161067
SNOWBALL_002266_s_st	290691	UBE2J1		8.98375	9.09375	8.55875	8.91125	8.52375	8.675	8.44875	8.65375		-1.07923	-1.27677	-1.11053	-1.15269		0.150151	1.80884e-06	0.0371422	0.00380337
SNOWBALL_002267_st	290692	SLC18B1		6.97125	7.0625	7.05625	6.82875	7.26875	6.78	7.23875	6.5625		-1.06529	1.1708	1.40323	1.59798		0.390424	0.0120064	3.06911e-07	1.22577e-10
SNOWBALL_002268_st	290693	SRSF12		6.56	6.35625	5.89625	5.7	5.93625	5.53	5.99	5.29		1.15169	1.14572	1.32524	1.6245		0.105565	0.12152	0.0006327	5.2865e-08
SNOWBALL_002270_st	290695	NT5E		8.95875	8.23375	7.815	7.02625	7.5225	6.825	7.39625	6.9475		1.6529	1.72758	1.62169	1.36486		0.00328467	0.00137345	0.00472914	0.0829038
SNOWBALL_002272_st	290697	MANEA		8.645	8.81	8.18875	8.5525	8.2025	8.9675	7.98875	8.67125		-1.12117	-1.28677	-1.69937	-1.60492		0.16155	0.000819781	7.10784e-10	1.21085e-08
SNOWBALL_002273_st	290698	TBX18		7.705	8.0475	8.28625	8.84625	8.37	8.86625	8.57625	8.8475		-1.26795	-1.47427	-1.41054	-1.20685		0.00298085	2.9208e-06	2.43915e-05	0.0203812
SNOWBALL_002279_st	290704	MOXD1		4.59625	4.42875	4.66375	4.385	5.0275	4.54625	5.08375	4.54375		1.12311	1.21314	1.39595	1.45397		0.392495	0.113473	0.00367244	0.00110706
SNOWBALL_002282_st	290707	SMAP1		7.8425	7.73125	7.8625	7.62	7.815	7.65625	7.755	7.84625		1.08016	1.18304	1.11632	-1.06529		0.113154	0.000256047	0.0175218	0.211306
SNOWBALL_002285_st	290710	ZNF292		7.15375	6.925	7.99625	7.50375	8.40125	7.61625	8.43125	7.53125		1.17182	1.40688	1.72309	1.86607		0.20975	0.00284582	4.29578e-06	2.90082e-07
SNOWBALL_002292_st	290717	LOC100738404		4.96375	5.00625	4.78875	4.80375	5.00875	4.86	5.05	4.78375		-1.0299	-1.01045	1.10861	1.20268		0.767908	0.926081	0.183271	0.00957214
SNOWBALL_002298_st	290723	SERINC1		9.21625	9.335	9.93375	10.1388	10.0238	10.3913	9.9925	10.4175		-1.08579	-1.15269	-1.29012	-1.34257		0.357336	0.0762584	0.000886019	0.000135773
SNOWBALL_002300_st	290725	RNF217		3.63875	3.5875	3.6325	3.56875	3.6125	3.90375	3.715	4.0975		1.03616	1.04518	-1.2237	-1.3036		0.771484	0.708008	0.0216477	0.00219627
SNOWBALL_002305_st	290729	SOGA3,KIAA0408		5.95	5.80375	5.93125	6.5925	5.92125	6.8775	5.735	6.635		1.10669	-1.58145	-1.94026	-1.86607		0.458125	5.82442e-05	5.38922e-08	2.0471e-07
SNOWBALL_002310_st	290734	LAMA2		6.6425	8.08625	8.76	10.6638	8.5225	11.0012	8.55125	10.8938		-2.72027	-3.74185	-5.57414	-5.07181		2.01718e-08	1.57857e-11	5.72674e-15	3.36421e-14
SNOWBALL_002312_st	290736	PNRC1		7.29	7.33625	8.4975	8.21125	8.445	8.43625	8.47875	8.73125		-1.03258	1.21947	1.00608	-1.19127		0.735166	0.00381317	0.956637	0.0112136
SNOWBALL_002313_st	290737	LMBRD1		7.215	6.84875	7.4975	7.56125	7.5625	7.52625	7.4725	7.4875		1.289	-1.04518	1.02544	-1.01045		1.74388e-05	0.543438	0.756133	0.908105
SNOWBALL_002318_st	290742	L3MBTL3		6.26625	6.0375	6.735	6.60125	6.66	6.425	6.59375	6.30125		1.17182	1.09714	1.17691	1.22476		0.0233807	0.225478	0.0195238	0.00322502
SNOWBALL_002327_st	290751	RARS2		6.31625	5.94375	6.19	6.37125	6.2425	6.3225	6.17625	6.055		1.29459	-1.13387	-1.05702	1.08768		0.00313202	0.189803	0.627221	0.421495
SNOWBALL_002332_st	290756	LOC100738875		4.69	5.17625	4.59625	4.95	4.51625	5.00875	4.6325	5.0725		-1.4008	-1.27788	-1.40688	-1.3566		0.000533234	0.0122794	0.000454686	0.00168631
SNOWBALL_002333_st	290757	MDN1		7.19625	7.555	7.31625	7.40625	7.40125	7.51125	7.72875	7.54125		-1.28231	-1.06437	-1.07923	1.13879		0.00516723	0.582986	0.483773	0.180229
SNOWBALL_002336_st	290760	SLC35A1		7.84	7.575	7.95	7.5675	8.11625	7.7075	7.86875	7.61125		1.20164	1.3036	1.32754	1.19541		0.0557095	0.00427127	0.00223058	0.0641411
SNOWBALL_002338_st	290762	EPB41L2		9.80375	9.5875	9.73	9.49	9.96625	9.45	9.85	9.2925		1.16171	1.18099	1.43023	1.47172		0.0113737	0.00472797	2.54577e-08	4.04522e-09
SNOWBALL_002339_st	290763	FNIP1,LOC100519891		6.38375	6.21375	6.76625	6.79	6.9875	6.78	6.80875	6.46125		1.12506	-1.0166	1.15469	1.27235		0.0880189	0.867868	0.0320825	0.000259864
SNOWBALL_002345_st	290769			8.49	8.44125	8.2375	8.06	8.3075	7.95625	8.3025	8.04		1.03437	1.13092	1.27567	1.19956		0.670361	0.0444154	5.35617e-05	0.00220374
SNOWBALL_002356_st	290780	LAMA2		7.01625	8.4725	9.06875	10.9838	8.85625	11.2863	8.8025	11.1762		-2.74394	-3.77114	-5.38893	-5.18287		1.54109e-08	1.23441e-11	9.77695e-15	2.03871e-14
SNOWBALL_002360_st	290782	AKIRIN2		7.35375	6.91	6.58875	6.3075	6.58125	6.2525	6.6675	6.4075		1.36014	1.21525	1.25592	1.19748		0.000143975	0.0163739	0.00460395	0.0276877
SNOWBALL_002365_st	290787	COL12A1		10.8262	11.3325	11.115	10.9862	10.8325	10.0912	10.62	9.78625		-1.42035	1.09335	1.67162	1.78231		0.00282835	0.546628	1.8783e-05	2.3033e-06
SNOWBALL_002366_st	290788	TTK		8.59625	8.585	5.57375	5.84	4.8725	6.34875	4.495	4.74125		1.00783	-1.20268	-2.78225	-1.18612		0.970887	0.193696	3.07026e-11	0.236897
SNOWBALL_002368_s_st	290790	PCLAF		9.03625	9.075	6.26125	6.38875	5.69625	6.92	5.40125	5.5375		-1.02722	-1.0924	-2.33553	-1.09904		0.914948	0.68178	5.52534e-07	0.657187
SNOWBALL_002369_st	290791	TSTD3		8.03875	7.17625	7.81625	7.46625	7.86	7.6275	7.805	7.59375		1.81819	1.27456	1.17487	1.15769		1.14173e-09	0.00511414	0.0747677	0.111157
SNOWBALL_002374_st	290796	ASCC3		8.57125	8.7075	8.345	8.36375	8.42375	8.25625	8.425	8.1125		-1.09904	-1.01308	1.12311	1.24186		0.249766	0.909343	0.140087	0.00307503
SNOWBALL_002377_st	290799	HACE1		6.75125	6.66875	6.5	6.62625	6.4825	6.4075	6.57875	6.2275		1.05885	-1.09145	1.05336	1.27567		0.497	0.253706	0.545203	0.000375839
SNOWBALL_002380_st	290802	CCPG1		7.7025	8.03375	8.81	8.8475	8.955	9.28	8.8375	9.24		-1.2581	-1.02633	-1.25266	-1.3218		0.00684354	0.834677	0.0080364	0.000979227
SNOWBALL_002381_st	290803	MNS1		5.395	4.73375	3.95625	3.89375	3.80875	3.62375	3.785	3.13		1.58145	1.04427	1.13682	1.57462		0.00813839	0.867564	0.556691	0.00879976
SNOWBALL_002382_st	290804	HTR1B		7.5925	7.8375	6.32875	7.09375	5.58875	7.015	5.22875	6.96375		-1.18509	-1.69937	-2.68747	-3.32879		0.18619	1.06341e-05	5.20598e-12	1.42395e-14
SNOWBALL_002391_st	290813	ADAM10		7.645	7.9725	7.7575	7.8225	7.7275	8.07	7.65	7.94125		-1.25484	-1.04608	-1.26795	-1.2237		0.000186513	0.555059	9.87119e-05	0.000832071
SNOWBALL_002393_st	290815	FBXL4		6.5075	6.1275	6.77875	6.7375	6.76375	6.745	6.78125	6.90875		1.30134	1.02901	1.01308	-1.0924		3.3489e-05	0.741333	0.892252	0.198137
SNOWBALL_002397_st	290819	COL12A1		9.8525	10.42	10.0888	9.99875	9.72875	9.16125	9.42875	8.83125		-1.48195	1.06437	1.48195	1.51309		0.00127936	0.70774	0.00127936	0.00070599
SNOWBALL_002398_st	290820	ANXA2		12.7512	12.8525	12.51	12.8525	12.5325	12.7887	12.4825	12.66		-1.0727	-1.26795	-1.19437	-1.13092		0.155088	7.60337e-07	0.000113845	0.00720553
SNOWBALL_002400_st	290822	FIG4		6.38625	6.11	6.62625	6.2975	6.80625	6.3425	6.585	6.2725		1.21104	1.25592	1.37912	1.24186		0.0129536	0.00285985	3.50854e-05	0.00463891
SNOWBALL_002402_st	290824	MYO6		5.9825	5.90625	6.28625	6.605	6.37625	7.355	6.30125	7.44375		1.05427	-1.24725	-1.97076	-2.20763		0.823843	0.22052	3.98539e-05	2.7488e-06
SNOWBALL_002403_st	290825	PRSS35		6.58125	5.77	5.85	5.07625	5.87125	4.94875	5.98375	4.9025		1.75473	1.70971	1.8954	2.11587		0.000207682	0.000388468	3.0803e-05	1.86703e-06
SNOWBALL_002404_st	290826	RWDD2A		7.57625	7.4725	7.77375	7.605	7.99375	7.68125	7.955	7.49		1.07456	1.12408	1.24186	1.38032		0.385635	0.118234	0.00203765	8.19393e-06
SNOWBALL_002405_st	290827	MARCKS		8.46875	8.24	9.27875	8.45625	9.33	8.3875	9.51625	8.10375		1.17182	1.76847	1.92186	2.66198		0.115591	3.22463e-08	1.18011e-09	1.07213e-14
SNOWBALL_002412_st	290834	MEX3C		9.05	8.57875	9.165	8.955	9.2	9.235	9.31875	9.47625		1.38631	1.15669	-1.02456	-1.11535		4.74067e-08	0.00862095	0.752777	0.056015
SNOWBALL_002413_s_st	290835	FOXO3		7.285	7.65375	8.44	9.23375	8.2825	9.47625	8.38625	9.685		-1.29123	-1.73357	-2.28747	-2.46016		0.0118924	2.86991e-07	1.11768e-11	9.71716e-13
SNOWBALL_002417_st	290839	PYGO1		8.1125	7.745	8.38375	8.1125	8.5675	8.0275	8.3825	7.8375		1.29012	1.20685	1.45397	1.45902		0.00188189	0.0241059	8.94602e-06	7.60428e-06
SNOWBALL_002422_s_st	290844	LAMA4		7.055	7.06875	8.01375	7.62875	8.51125	7.3025	8.29125	6.505		-1.00958	1.30586	2.31137	3.44917		0.951946	0.00643066	3.10046e-12	1.54521e-17
SNOWBALL_002427_st	290849	CRYBG1		7.79	7.48375	7.03375	6.69375	6.95875	6.73375	6.76875	6.40875		1.23649	1.26576	1.16878	1.28343		0.00147742	0.00043194	0.0214146	0.000203436
SNOWBALL_002429_s_st	290851	MYO1E		9.6875	9.945	8.8875	9.12375	8.845	9.41	8.9	9.46125		-1.19541	-1.17793	-1.47939	-1.47555		0.112141	0.151529	0.00022693	0.000248256
SNOWBALL_002431_s_st	290853	MYO5A		9.02375	9.11875	8.5825	9.0025	8.5075	8.85125	8.3475	8.75625		-1.06807	-1.33793	-1.26905	-1.32754		0.414095	2.39543e-05	0.000435569	3.70829e-05
SNOWBALL_002440_s_st	290862	IBTK		7.72375	7.42125	7.2575	7.3525	7.33875	7.0325	7.3025	6.8225		1.23328	-1.06807	1.23649	1.39474		0.00304933	0.440093	0.00269886	5.29625e-06
SNOWBALL_002441_st	290863	DMXL2		6.145	6.31	6.0075	5.8725	6.17125	5.8475	6.1575	5.55375		-1.12117	1.09809	1.25158	1.51966		0.296874	0.414226	0.0213309	1.98979e-05
SNOWBALL_002445_st	290867	LEO1		7.57125	7.38125	7.28125	7.08875	7.46875	7.105	7.49875	6.96		1.14076	1.14274	1.28677	1.45271		0.178947	0.172166	0.0050275	4.16039e-05
SNOWBALL_002446_st	290868	GTF3C6		7.705	7.58875	7.26125	7.4	7.35875	7.3	7.2075	6.95		1.08391	-1.10095	1.04156	1.19541		0.264506	0.16708	0.626352	0.00540628
SNOWBALL_002449_st	290871	SETBP1		7.205	6.8175	8.30875	7.7325	8.45375	7.64875	8.33	7.65875		1.30812	1.49097	1.74715	1.59245		0.00133829	4.09156e-06	2.88916e-09	1.95713e-07
SNOWBALL_002455_s_st	290877	FOXO3		6.535	6.78375	7.2725	7.9575	7.085	8.23125	7.21875	8.465		-1.18818	-1.6077	-2.21338	-2.37224		0.0640054	5.13437e-07	1.14351e-12	9.22025e-14
SNOWBALL_002456_s_st	290878	IBTK		8.015	7.80875	7.5525	7.61875	7.55	7.295	7.615	7.015		1.15369	-1.04699	1.19334	1.51572		0.0296733	0.576544	0.00621844	6.26867e-09
SNOWBALL_002462_s_st	290884	APH1B		7.36625	7.2675	7.05625	6.735	7.215	6.9925	7.01	6.895		1.07085	1.24941	1.16675	1.08298		0.35058	0.000420012	0.0153595	0.261102
SNOWBALL_002465_st	290887	RBPMS2		5.15375	5.92125	5.045	6.18375	5.02375	6.23375	5.565	6.4775		-1.70232	-2.2019	-2.31338	-1.8823		0.000361934	5.08621e-07	1.41012e-07	2.94948e-05
SNOWBALL_002470_s_st	290891	WDR7		8.0025	8.23375	8.12125	7.9525	8.24	8.0025	8.15875	7.775		-1.17385	1.12408	1.17895	1.30473		0.00550723	0.0492431	0.00432208	7.36624e-06
SNOWBALL_002472_st	290893	SMAD2		8.16125	7.83625	8.15	8.04625	8.24875	8.17875	8.22125	8.1325		1.25266	1.07456	1.04972	1.06345		2.69346e-05	0.217986	0.445736	0.308224
SNOWBALL_002474_st	290895	REV3L		7.36125	7.5525	8.89875	9.14	9.095	8.7975	9.07375	8.57		-1.14175	-1.18202	1.22901	1.41789		0.135677	0.050425	0.0135245	3.35164e-05
SNOWBALL_002476_st	290897	HAUS1		6.215	6.0275	5.03	4.42125	5.14	4.66375	5.04	4.45875		1.13879	1.52494	1.39112	1.49614		0.235364	2.48728e-05	0.000777994	5.18259e-05
SNOWBALL_002478_st	290899	ELOVL4		5.34625	5.11875	5.8125	4.86875	5.74375	4.4675	5.67375	4.22		1.1708	1.92352	2.42209	2.73919		0.321428	4.60517e-06	7.51153e-09	2.77143e-10
SNOWBALL_002484_st	290905	ME1		8.2825	8.22625	8.0325	7.9875	7.88125	7.55375	7.6625	7.465		1.03976	1.03168	1.25484	1.14671		0.651426	0.728633	0.000516592	0.0412359
SNOWBALL_002491_st	290911	CTIF		7.89875	8.09875	7.68375	7.55875	7.62375	7.54375	7.525	7.58625		-1.1487	1.09051	1.05702	-1.04337		0.00562225	0.101167	0.338221	0.4894
SNOWBALL_002496_st	290916	STARD6		5.025	5.49	5.54125	5.73625	5.39375	5.6975	5.52125	5.585		-1.38032	-1.14472	-1.23435	-1.04518		0.0041232	0.29026	0.0725395	0.781825
SNOWBALL_002499_st	290919	TLN2		7.39875	7.50875	6.85625	7.48625	6.52625	7.71875	6.535	7.55625		-1.07923	-1.54756	-2.28548	-2.02968		0.58155	6.63617e-05	8.01958e-11	4.46479e-09
SNOWBALL_002501_st	290921	SPG21		7.0675	6.79625	7.175	7.17625	7.3675	7.14125	7.345	7.2675		1.20685	-1.00087	1.16979	1.05519		0.00387236	0.993351	0.0171818	0.504484
SNOWBALL_002503_st	290923	LAMA4		8.8175	8.81375	9.70875	9.3725	9.9775	9.18125	9.985	8.78375		1.0026	1.26247	1.73658	2.29939		0.981716	0.000595533	1.39075e-11	4.38769e-17
SNOWBALL_002504_st	290924	LOC100737265		7.32875	7.205	7.29375	7.07875	7.585	7.19125	7.49875	7.2475		1.08956	1.1607	1.3138	1.19024		0.314942	0.0523339	0.00025464	0.0208298
SNOWBALL_002507_st	290927	CDK19		7.55	7.3825	7.77375	7.83375	7.9825	8.3175	7.795	8.1325		1.12311	-1.04247	-1.26138	-1.26357		0.130764	0.662756	0.00120162	0.00110481
SNOWBALL_002508_st	290928	PREP		8.415	8.4025	8.405	8.38375	8.21125	8.5075	8.2375	8.50375		1.0087	1.01484	-1.22795	-1.20268		0.908956	0.837138	3.2747e-05	0.0001622
SNOWBALL_002513_st	290933	MYO5A		8.89625	9.0025	8.3875	8.905	8.29625	8.6925	8.10625	8.53625		-1.07643	-1.43147	-1.31608	-1.34723		0.29843	8.09277e-08	1.51105e-05	3.54404e-06
SNOWBALL_002514_s_st	290934	MAPK4		4.6675	4.82125	4.85	4.96125	4.77125	5.295	4.73625	5.47125		-1.11246	-1.08016	-1.43769	-1.6644		0.385195	0.558162	0.000495154	2.48458e-06
SNOWBALL_002516_st	290936	MICAL1		8.06875	7.69375	7.6425	7.81875	7.43875	7.54	7.6375	7.72		1.29684	-1.12994	-1.0727	-1.05885		0.00180846	0.179658	0.494302	0.59378
SNOWBALL_002518_st	290938	TPM1		12.2812	12.285	11.565	11.6787	11.2363	11.6762	11.0388	11.3762		-1.0026	-1.08204	-1.3566	-1.26357		0.979772	0.251637	1.829e-06	0.000150714
SNOWBALL_002522_st	290942	MTO1		7.6175	7.78625	7.2125	7.455	7.22125	7.36125	7.22125	7.21		-1.12408	-1.18304	-1.10191	1.00783		0.0531187	0.00407811	0.119677	0.933286
SNOWBALL_002523_st	290943	LIPG		7.025	8.53375	5.76	7.9675	5.2325	8.2025	5.30125	7.7		-2.84563	-4.61874	-7.83536	-5.27346		2.81698e-07	2.3609e-11	3.2051e-15	2.20181e-12
SNOWBALL_002528_st	290948	USP3		8.48375	7.8475	8.52125	8.3625	8.6625	8.43375	8.565	8.475		1.55428	1.11632	1.17182	1.06437		2.47855e-13	0.0216428	0.000787443	0.236306
SNOWBALL_002529_st	290949	POLI		5.855	5.6375	5.96375	6.2375	5.9775	6.505	5.9	6.52375		1.16272	-1.20895	-1.44143	-1.54088		0.0594118	0.0147707	4.49288e-06	1.58015e-07
SNOWBALL_002530_st	290950	NDUFAF4		5.51875	5.385	4.94125	5.2075	4.9575	5.12625	4.79875	5.145		1.09714	-1.20268	-1.12408	-1.27125		0.332464	0.0286657	0.198678	0.00372952
SNOWBALL_002531_st	290951	RFX7		8.62125	8.515	8.86625	8.77375	8.91625	8.6175	8.99375	8.625		1.07643	1.06622	1.23008	1.29123		0.495047	0.564163	0.0196737	0.00353444
SNOWBALL_002535_st	290954	COQ3		7.29	7.38125	7.4	7.3275	7.47	7.29875	7.34875	6.94375		-1.06529	1.05154	1.12603	1.32409		0.412097	0.535409	0.0799963	2.12106e-05
SNOWBALL_002538_st	290957	CCNB2		7.5575	7.53125	5.23875	5.41	4.6675	5.72	4.72375	4.85875		1.01836	-1.12603	-2.07412	-1.09809		0.926386	0.425919	5.91665e-08	0.551093
SNOWBALL_002543_st	290962	PNISR		8.34875	8.51375	9.00375	8.76125	9.2375	8.81125	9.05375	8.4425		-1.12117	1.18304	1.34374	1.52758		0.367686	0.150903	0.00654755	0.00010664
SNOWBALL_002549_st	290967	ATG5		8.5775	8.3475	8.3825	8.455	8.41125	8.44375	8.33875	8.545		1.17283	-1.05154	-1.02278	-1.15369		0.00199876	0.414452	0.754931	0.00571221
SNOWBALL_002550_st	290968	RORA		6.435	6.79125	7.28875	7.64	7.4775	7.93125	7.4275	8.04375		-1.28009	-1.27567	-1.3696	-1.53289		0.0465467	0.0501621	0.00935894	0.00040117
SNOWBALL_002558_st	290976	FAM214A		6.65	7.7775	7.2575	8.215	7.27125	8.1625	7.435	8.125		-2.1848	-1.94194	-1.85478	-1.61328		2.24196e-14	3.09872e-12	2.38122e-11	1.75446e-08
SNOWBALL_002562_st	290980	FILIP1		3.63125	4.295	3.795	4.26375	3.5675	5.27875	4.0325	5.20875		-1.5842	-1.38391	-3.27444	-2.25989		0.0221316	0.124718	3.6729e-08	4.92681e-05
SNOWBALL_002572_st	290990	IRAK1BP1		7.195	6.83125	7.20625	7.2125	7.33	7.09625	7.11125	7.0125		1.28677	-1.00434	1.17589	1.07085		0.00671074	0.977662	0.0981972	0.560108
SNOWBALL_002575_s_st	290993	BNIP2		7.65375	7.72625	7.30125	7.54	7.42	7.52875	7.32	7.4275		-1.05154	-1.17997	-1.07829	-1.07736		0.479363	0.00438931	0.246086	0.25274
SNOWBALL_002578_st	290996	LOC102160403		5.30375	5.25625	5.36625	5.42	5.37125	5.4425	5.285	5.54875		1.03347	-1.03796	-1.05063	-1.2006		0.663256	0.613708	0.477679	0.001296
SNOWBALL_002583_st	291001	DSE		8.6675	9.2275	8.78375	9.285	8.46375	9.145	8.4275	9.18375		-1.47427	-1.41544	-1.60353	-1.68909		6.615e-09	8.68925e-08	4.05202e-11	2.08018e-12
SNOWBALL_002587_st	291005	SLC17A5		6.70125	6.58875	6.84375	6.975	6.79625	7.22625	6.86375	7.255		1.0811	-1.09524	-1.34723	-1.31153		0.537691	0.457267	0.00312466	0.00737694
SNOWBALL_002591_st	291009	RAB27B		4.24125	4.22375	4.55375	4.36625	4.645	3.975	4.3875	3.80125		1.0122	1.13879	1.59107	1.50134		0.9556	0.416875	0.000541416	0.0024249
SNOWBALL_002592_st	291010	USP3		7.04375	6.38375	7.04125	6.87625	7.2325	6.9575	7.27	7.0775		1.58008	1.12117	1.20999	1.14274		3.40616e-06	0.290287	0.0522666	0.202377
SNOWBALL_002601_st	291019	DYM		7.98	7.61	7.6825	7.4975	7.63375	7.4525	7.54125	7.54625		1.29235	1.13682	1.13387	-1.00347		0.000318728	0.0856735	0.0933371	0.976607
SNOWBALL_002602_st	291020	TMEM30A		9.4825	9.78875	9.38	9.8625	9.375	9.955	9.37625	9.88625		-1.23649	-1.39716	-1.49485	-1.42405		0.000205753	5.57569e-08	6.39282e-10	1.55014e-08
SNOWBALL_002607_s_st	291024	SPPL2A		7.5	7.69125	7.49875	7.82875	7.5575	7.9675	7.60625	7.91		-1.14175	-1.25701	-1.32869	-1.23435		0.00601927	4.37065e-06	5.10938e-08	1.86499e-05
SNOWBALL_002608_st	291025	USP45		6.95125	6.945	6.92375	6.9525	6.975	6.78625	6.905	6.40875		1.00434	-1.02013	1.13978	1.41054		0.978168	0.89115	0.212236	0.000301818
SNOWBALL_002610_st	291027	NARS		11.6475	10.9863	11.2088	11.4775	11.1425	11.1725	10.9963	11.105		1.58145	-1.20476	-1.02101	-1.07829		2.95821e-11	0.00127394	0.80296	0.24419
SNOWBALL_002614_st	291031	COL12A1		8.13125	8.74625	8.55	8.3675	8.18	7.43375	7.89125	6.8975		-1.53156	1.13485	1.67743	1.99135		0.00156451	0.435623	0.00014083	1.10171e-06
SNOWBALL_002619_st	291036	SESN1		5.5375	6.2775	7.88625	9.19125	7.85125	9.675	7.8525	9.745		-1.67018	-2.47084	-3.54	-3.71278		0.000200787	3.71878e-09	3.74974e-13	1.22454e-13
SNOWBALL_002621_s_st	291038	CCNB2		8.10875	8.0025	5.52875	5.795	5.14625	6.09	4.80625	5.31125		1.07643	-1.20268	-1.92352	-1.41912		0.654456	0.172765	5.99631e-07	0.00491142
SNOWBALL_002630_st	291047	PGM3		7.16125	7.27	6.2175	6.59	6.2725	6.29125	6.3575	6.11		-1.07829	-1.29459	-1.01308	1.18715		0.462269	0.00219157	0.922167	0.0486513
SNOWBALL_002633_st	291050	MBD2		9.2925	9.16	8.89	9.09	8.78125	9.12125	8.78625	9.14125		1.09619	-1.1487	-1.26576	-1.27899		0.0239396	0.000540897	5.36417e-08	1.98572e-08
SNOWBALL_002637_st	291054	LOC100516636		9.99875	10.3287	9.2375	9.28875	9.2325	9.2325	9.09625	8.9175		-1.25701	-1.03616	1	1.1319		0.00533736	0.756818	1	0.163698
SNOWBALL_002638_st	291055	GNB5		7.57125	7.62875	7.57	7.40875	7.6375	7.31875	7.68375	7.27375		-1.04066	1.11826	1.24725	1.32869		0.638407	0.101926	0.000630157	1.67411e-05
SNOWBALL_002639_s_st	291056	SEC63		8.96	8.93	9.20875	9.1575	9.43875	9.1875	9.525	9.08375		1.02101	1.03616	1.19024	1.35778		0.776592	0.593268	0.00076401	4.90337e-08
SNOWBALL_002641_st	291058	TMOD3		7.30875	7.39875	7.44875	7.405	7.78375	7.57375	7.81875	7.43625		-1.06437	1.03079	1.15669	1.3036		0.509109	0.779247	0.0667221	0.000515998
SNOWBALL_002648_st	291065	ME2		7.5175	7.43875	7.21625	7.8225	7.22625	7.8075	7.19125	7.76125		1.0561	-1.5223	-1.49614	-1.48452		0.592832	5.37267e-07	1.25101e-06	1.82881e-06
SNOWBALL_002650_st	291067	JAKMIP2,LOC110259533		4.96875	5.28	5.15625	5.86625	5.25875	6.40875	5.34875	6.49875		-1.24078	-1.6358	-2.21914	-2.21914		0.0933142	6.66388e-05	4.58535e-09	4.58535e-09
SNOWBALL_002652_s_st	291069	DDO		3.87375	3.57875	3.905	3.9375	3.99875	4.46875	3.99875	5.0025		1.22688	-1.02278	-1.38511	-2.00521		0.377037	0.943168	0.120807	0.000421254
SNOWBALL_002654_st	291071	ZBTB7C		8.83625	8.435	8.49	8.09625	8.295	7.62875	8.04125	7.635		1.32065	1.3138	1.58694	1.32524		0.00602375	0.00708816	8.71983e-06	0.00539841
SNOWBALL_002661_st	291078	LOC100523142		7.56125	7.275	5.38625	5.465	5.0675	5.85375	4.885	5.09875		1.21947	-1.0561	-1.72459	-1.1597		0.120357	0.742712	9.44178e-06	0.274331
SNOWBALL_002664_s_st	291081	DMXL2		5.72375	5.9075	5.51875	5.44	5.63375	5.47	5.82	5.2575		-1.13583	1.0561	1.1202	1.47683		0.314682	0.717651	0.382356	0.000419277
SNOWBALL_002667_st	291084	CD109		8.2925	8.09	7.7225	8.0325	7.45125	7.5925	6.99	7.50625		1.15069	-1.23971	-1.10286	-1.43023		0.0744925	0.00435382	0.245387	4.33433e-06
SNOWBALL_002668_st	291085	AP4E1		7.15625	7.2525	7.1375	7.6725	7.11	7.68875	7.1275	7.5225		-1.06899	-1.44894	-1.49355	-1.31494		0.402331	2.16866e-07	3.80883e-08	5.63328e-05
SNOWBALL_002669_st	291086	SLC30A4		11.7325	11.6137	11.7675	11.9325	11.6962	11.9725	11.6037	11.855		1.08579	-1.12117	-1.21104	-1.19024		0.0760041	0.0103737	2.30039e-05	0.000100187
SNOWBALL_002671_st	291088	HERC1		7.69	7.725	7.65125	7.44625	7.81	7.37125	7.795	7.29625		-1.02456	1.15269	1.35543	1.41299		0.77836	0.0211805	1.63853e-06	1.16264e-07
SNOWBALL_002674_st	291091	ASH1L,LOC106510135		8.15625	8.3025	8.0225	8.0075	8.22875	7.95625	8.12625	7.87625		-1.10669	1.01045	1.2079	1.18921		0.0610146	0.897127	0.000304184	0.00088443
SNOWBALL_002675_st	291092	PCLAF		9.78	9.6875	6.89375	7.1025	6.4725	7.78625	6.16625	6.3025		1.06622	-1.15569	-2.48587	-1.09904		0.775628	0.45198	9.84733e-08	0.653268
SNOWBALL_002682_st	291099	MTAP		8.44	8.76625	8.2125	8.46375	8.16375	8.43625	8.15125	8.35375		-1.25375	-1.19024	-1.2079	-1.15069		0.000924217	0.0112876	0.00576236	0.0459325
SNOWBALL_002685_st	291102	DPH6		6.2925	6.0125	6.31625	6.36625	6.27375	6.6575	6.13	6.4		1.21419	-1.03526	-1.30473	-1.20581		0.0342242	0.78603	0.00298135	0.0421163
SNOWBALL_002686_st	291103	KDM4C		6.52125	6.95125	6.93875	7.06625	7.035	7.285	7.0675	7.315		-1.34723	-1.0924	-1.18921	-1.18715		0.000185554	0.335537	0.0324407	0.0344311
SNOWBALL_002688_st	291105	ZADH2		8.16125	8.09625	7.935	8.14375	7.73625	8.15	7.59125	8.2375		1.04608	-1.15569	-1.33214	-1.56509		0.55206	0.0171629	3.92524e-06	1.5186e-10
SNOWBALL_002696_st	291113	SIX4		6.35125	6.35375	7.18125	6.82625	7.3725	6.64375	7.24875	6.5975		-1.00173	1.27899	1.6572	1.57053		0.991396	0.00884589	3.54049e-07	3.26707e-06
SNOWBALL_002710_st	291127	LOC102166446		2.725	2.99625	2.8	3.335	2.5925	3.3775	2.69625	3.34125		-1.20685	-1.44894	-1.72309	-1.56374		0.146086	0.00198847	1.00501e-05	0.000210569
SNOWBALL_002711_st	291128	ERMP1		7.51625	7.635	7.26625	7.00625	7.1425	6.65125	7.01125	6.29625		-1.08579	1.19748	1.40566	1.64148		0.347444	0.0181271	1.0625e-05	3.92992e-09
SNOWBALL_002712_st	291129	ANXA1		10.3387	9.7125	10.34	10.145	10.2787	9.64625	10.1375	9.41375		1.54355	1.14472	1.55025	1.65147		2.9559e-06	0.16402	2.45048e-06	1.59122e-07
SNOWBALL_002715_st	291132	FAM169B		2.9425	3.07625	2.7575	3.03625	3.00625	3.35125	2.875	3.30375		-1.09714	-1.21314	-1.27015	-1.34607		0.452022	0.0686204	0.0205332	0.0035167
SNOWBALL_002716_s_st	291133	ABHD17B		7.35625	7.16625	7.35375	7.54875	7.39875	8.08625	7.50375	8.26625		1.14076	-1.14472	-1.61049	-1.69643		0.159353	0.146619	2.24971e-07	2.22647e-08
SNOWBALL_002720_st	291137	GLIS3		7.78875	7.855	7.42875	7.3175	7.52	6.89125	7.51125	6.4525		-1.04699	1.08016	1.54622	2.08313		0.738557	0.535602	1.75892e-05	1.98642e-10
SNOWBALL_002721_st	291138	SYNE2		7.1675	6.78875	6.69125	6.4625	6.71375	6.61125	6.6925	6.1675		1.30021	1.17182	1.07363	1.43893		0.00386299	0.0985014	0.531876	7.43426e-05
SNOWBALL_002723_st	291140	JAK2		7.055	7.06125	7.29	7.225	7.4175	6.62875	7.31625	6.5725		-1.00434	1.04608	1.72758	1.67452		0.972185	0.649574	2.91964e-10	1.33814e-09
SNOWBALL_002725_st	291142	FOCAD		8.10375	8.02875	7.87125	7.59	7.90375	7.38625	7.87	7.24375		1.05336	1.21525	1.43147	1.54355		0.605994	0.0131067	7.70917e-06	1.83404e-07
SNOWBALL_002728_st	291145	PIGN		6.65875	6.485	7.00375	6.84375	7.2575	7.0375	7.20125	6.8475		1.12799	1.11729	1.16473	1.27788		0.0978093	0.133088	0.0300135	0.000383158
SNOWBALL_002730_st	291147	FERMT2		10.9225	11.2025	10.255	11.055	10.2375	11.0738	10.3112	10.8925		-1.21419	-1.7411	-1.7854	-1.49614		0.00248532	2.52386e-12	6.83237e-13	1.22276e-08
SNOWBALL_002732_st	291149	PPIP5K1		5.045	4.66	4.84	4.7425	4.9175	4.62625	4.99625	4.6375		1.30586	1.06992	1.2237	1.28231		0.00012588	0.411338	0.00346058	0.000330322
SNOWBALL_002737_st	291154	MGA		7.54875	7.26875	7.7725	7.71375	7.86875	7.78	8.025	7.9175		1.21419	1.04156	1.06345	1.07736		0.00874719	0.680424	0.498648	0.392559
SNOWBALL_002738_st	291155	ADAL		6.20375	6.28375	6.135	6.19875	6.225	6.06	6.1875	5.765		-1.05702	-1.04518	1.12117	1.34025		0.615428	0.701623	0.225841	0.000576432
SNOWBALL_002744_st	291161	LRRC28		7.09	7.1575	7.3925	7.16125	7.37375	7.2425	7.3075	7.11375		-1.0479	1.17385	1.09524	1.14373		0.521584	0.00636507	0.150463	0.0241597
SNOWBALL_002746_s_st	291163	ADAMTS17		6.94	7.1225	6.47875	6.675	5.83375	5.5625	5.96	5.18375		-1.13485	-1.14572	1.20685	1.71267		0.328404	0.285588	0.114976	3.60937e-06
SNOWBALL_002752_st	291169	UBR1		8.02375	8.16125	7.895	8.07625	8.00875	8.32375	7.93125	8.225		-1.1	-1.13387	-1.24401	-1.22582		0.0804348	0.0169329	3.62216e-05	0.000104844
SNOWBALL_002753_st	291170	RHOJ		8.84875	9.2825	8.8975	8.97375	8.85125	8.67375	8.67125	8.39375		-1.35074	-1.05427	1.13092	1.21209		1.05499e-05	0.523894	0.0770593	0.00383671
SNOWBALL_002761_st	291177	ZNF770		6.01	5.44625	6.21375	6.12875	6.485	6.45	6.47	6.41375		1.47811	1.06069	1.02456	1.03976		1.53524e-06	0.547976	0.831909	0.713899
SNOWBALL_002763_st	291179	DTWD1		6.86	6.77	7.62125	7.21125	7.74125	7.105	7.72125	7.19625		1.06437	1.32869	1.55428	1.43893		0.590242	0.00162199	2.56709e-06	6.72653e-05
SNOWBALL_002764_st	291180	TMEM260		7.15875	6.865	8.13625	8.15875	8.26625	8.10625	8.175	7.87125		1.22582	-1.01572	1.11729	1.23435		0.00010054	0.838498	0.0369286	6.09982e-05
SNOWBALL_002768_st	291184	CDKN2B		6.48125	6.58875	6.95875	7.22125	6.9475	7.29	7.01375	7.36		-1.07736	-1.19956	-1.26795	-1.27125		0.493046	0.0453981	0.00738107	0.00672803
SNOWBALL_002773_st	291189	WDHD1		6.46375	6.29125	5.1775	4.84375	5.165	4.97625	5.2875	4.655		1.12701	1.26028	1.13978	1.55025		0.221078	0.00896008	0.172655	1.81709e-06
SNOWBALL_002774_st	291190	LRRC49		6.49625	5.94875	5.535	5.16	5.7725	5.3	5.5575	4.73375		1.46155	1.29684	1.38751	1.77		2.53402e-05	0.00328621	0.000227615	6.17828e-09
SNOWBALL_002777_s_st	291192	KLF9		6.61	7.68375	7.84	8.90125	7.6725	9.21875	7.67	9.235		-2.1049	-2.08674	-2.92057	-2.95878		2.02069e-10	2.75842e-10	4.48408e-15	3.05844e-15
SNOWBALL_002780_st	291195	PSIP1		8.32125	8.0225	7.81875	7.55625	8.02875	7.8425	7.91125	7.645		1.23008	1.19956	1.1378	1.20268		0.00177065	0.00617496	0.0606294	0.00544869
SNOWBALL_002787_st	291201	LCMT2		5.63	5.50125	5.67	5.94125	5.71625	6.03	5.945	6.08		1.09335	-1.20685	-1.24293	-1.09809		0.342711	0.0222833	0.00748901	0.314745
SNOWBALL_002791_st	291205	MEIS2		6.35375	6.055	7.13875	6.62	7.38	6.435	7.355	6.26875		1.23008	1.43271	1.92519	2.12321		0.0830114	0.0015734	9.0187e-08	3.4285e-09
SNOWBALL_002792_st	291206	CLN6		7.19	7.095	6.9375	6.375	6.91125	6.70375	6.96375	6.84125		1.06807	1.47683	1.15469	1.08862		0.433804	1.82897e-07	0.0460522	0.285718
SNOWBALL_002793_st	291207	SPG11		7.74125	7.69875	8.11375	7.69125	8.34625	7.83375	8.2425	7.75625		1.0299	1.34025	1.42652	1.4008		0.827721	0.00152827	0.000137198	0.000282076
SNOWBALL_002794_st	291208	MEF2A		9.31125	8.875	9.6225	9.14125	9.63875	8.89	9.45125	8.91		1.35308	1.39595	1.68034	1.45523		0.00249027	0.000854332	8.01961e-07	0.000191906
SNOWBALL_002795_s_st	291209	TP53BP1		6.55375	6.29125	6.5975	6.05625	6.72625	5.99875	6.72125	5.9125		1.19956	1.45523	1.65577	1.75169		0.0519126	4.46761e-05	1.85424e-07	1.70588e-08
SNOWBALL_002796_st	291210	LOC100626302		12.3425	12.1088	12.42	12.3113	12.5037	12.325	12.3688	12.25		1.17589	1.07829	1.1319	1.08579		5.97159e-05	0.0697425	0.00186683	0.0448505
SNOWBALL_002801_s_st	291215	PTGDR,PTGER2		6.67875	7.445	6.57125	7.35125	6.32375	7.7275	6.3275	7.8725		-1.70084	-1.71713	-2.64588	-2.91804		1.41733e-06	9.99304e-07	3.48179e-13	1.84109e-14
SNOWBALL_002803_s_st	291217	MALT1		7.01625	6.6225	6.415	5.86375	6.515	6.235	6.6	5.88875		1.3138	1.46535	1.21419	1.63722		0.0410219	0.00329936	0.170143	0.000165294
SNOWBALL_002806_st	291220	GLCE		7.1975	7.7425	7.3025	7.75375	7.4525	7.49125	7.51	7.1775		-1.45902	-1.36722	-1.02722	1.25919		5.26584e-07	1.77103e-05	0.792307	0.00122401
SNOWBALL_002807_st	291221	UBE3A		7.765	7.79375	7.45625	7.6325	7.52625	7.8175	7.545	7.72875		-1.02013	-1.12994	-1.2237	-1.13583		0.831254	0.0653403	0.00151899	0.0531924
SNOWBALL_002809_s_st	291222	FBXO33		6.755	7.06875	6.86	6.6275	6.83125	6.965	6.85	7.1225		-1.24293	1.17487	-1.09714	-1.2079		0.00240831	0.027362	0.248646	0.00874152
SNOWBALL_002810_st	291223	HACD3		9.855	9.9275	9.9925	9.86125	10.0537	9.7875	10.0137	9.6175		-1.05154	1.09524	1.20268	1.31608		0.488663	0.154327	0.00176722	6.42541e-06
SNOWBALL_002813_st	291226	KDSR		6.70375	6.9	7.3225	7.46875	7.265	7.55625	7.205	7.62		-1.14572	-1.10669	-1.2237	-1.3333		0.147305	0.309796	0.0223559	0.000950284
SNOWBALL_002817_st	291230	CLPX		8.1225	8.3075	8.26	8.64125	8.37375	8.78875	8.48375	8.71625		-1.13682	-1.30247	-1.3333	-1.17487		0.0269019	6.57297e-06	1.34207e-06	0.00466765
SNOWBALL_002819_st	291232	CEP152		6.78875	6.80375	5.39375	5.58625	5.3675	5.68125	5.12	5.37875		-1.01045	-1.14274	-1.24293	-1.19644		0.929104	0.084706	0.00316578	0.0160445
SNOWBALL_002820_x_st	291233			5.55125	5.33375	5.65875	5.44625	5.98375	5.2525	5.66875	4.77125		1.16272	1.15869	1.66008	1.86284		0.61942	0.629061	0.0335652	0.00787957
SNOWBALL_002822_st	291235	PUM3		7.91125	7.88625	7.24375	7.40375	7.26375	7.545	7.2325	7.42375		1.01748	-1.11729	-1.21525	-1.14175		0.864179	0.123451	0.0038489	0.0578543
SNOWBALL_002823_st	291236	CORO2B		6.935	6.57625	7.5775	6.43375	7.86625	6.69	8.0175	6.7925		1.28231	2.20955	2.25989	2.33755		0.0224473	1.9818e-10	9.32199e-11	3.05258e-11
SNOWBALL_002825_st	291238	TMEM30B		7.25375	7.21375	8.49	7.43	8.53	7.46125	8.395	7.315		1.02811	2.08493	2.09762	2.11404		0.839875	3.1346e-11	2.49341e-11	1.85917e-11
SNOWBALL_002827_st	291240	NID2		8.01125	9.1225	7.6825	9.74375	7.25125	9.59375	7.26	9.2375		-2.16033	-4.17348	-5.07181	-3.9381		4.67457e-07	4.41077e-14	7.83845e-16	1.57697e-13
SNOWBALL_002845_st	291258	LOC100516919		9.20375	9.09875	6.09875	6.61625	5.4025	7.25375	5.00375	5.96625		1.07549	-1.43147	-3.60813	-1.94868		0.656118	0.00364788	8.92098e-15	3.42396e-07
SNOWBALL_002847_st	291260	TRAPPC6B		8.47375	8.54875	8.38125	8.4975	8.25875	8.54	8.21375	8.5825		-1.05336	-1.08391	-1.21525	-1.29123		0.582942	0.349213	0.00871936	0.000559156
SNOWBALL_002848_st	291261	BMP4		7.76875	8.83125	7.67875	8.47	7.27375	8.75375	7.135	9.405		-2.08855	-1.73057	-2.78949	-4.82323		7.14963e-09	3.89609e-06	9.19164e-13	1.16737e-18
SNOWBALL_002849_s_st	291262	NEDD4L		6.71875	6.245	6.235	5.56625	6.4275	5.5875	6.605	5.695		1.38871	1.5897	1.79005	1.87905		0.00193704	1.86328e-05	2.47589e-07	4.24866e-08
SNOWBALL_002855_st	291268	PELI2		6.7975	6.7075	6.27875	7.005	5.80125	7.28875	5.7475	7.62125		1.06437	-1.65433	-2.80403	-3.66484		0.693204	2.44724e-05	1.42143e-12	1.15233e-15
SNOWBALL_002862_st	291275	PYGL		9.60625	9.555	9.34875	9.81125	9.18875	10.0862	9.0825	10.1338		1.03616	-1.37793	-1.86284	-2.07232		0.586251	1.14113e-08	5.20404e-17	2.91307e-19
SNOWBALL_002863_st	291276	ERO1A		7.4475	7.52125	7.395	7.145	7.6775	7.16875	7.50125	7.1425		-1.05245	1.18921	1.42282	1.28231		0.716237	0.112906	0.000611213	0.0167689
SNOWBALL_002871_st	291284	TMEM2		4.90375	5.44125	5.59375	5.19125	5.6625	4.83	5.5325	4.5425		-1.45146	1.3218	1.78077	1.98618		9.82063e-07	0.000134956	2.63913e-11	1.68499e-13
SNOWBALL_002872_st	291285	KDM4C		6.9125	7.33875	7.24125	7.6025	7.38875	7.675	7.45375	7.5225		-1.34374	-1.28454	-1.21947	-1.04881		6.34328e-07	1.39366e-05	0.000435336	0.491308
SNOWBALL_002873_st	291286	GPR176		6.9025	6.17875	7.03375	6.675	6.98875	5.78125	6.74375	5.86875		1.65147	1.28231	2.30937	1.83401		1.79419e-08	0.0021912	1.20498e-14	1.50001e-10
SNOWBALL_002878_s_st	291291	B2M		10.7575	10.835	11.3162	11.6012	11.4837	11.4325	11.5775	11.5725		-1.05519	-1.21841	1.03616	1.00347		0.422909	0.000431599	0.627324	0.970074
SNOWBALL_002879_st	291292	PLAA		7.96125	8.16875	7.6175	7.82625	7.60625	7.89	7.64875	7.905		-1.15469	-1.15569	-1.21736	-1.19437		0.00249441	0.00234682	4.61662e-05	0.000204922
SNOWBALL_002881_st	291294	TTBK2		6.10625	5.87375	6.5325	6.225	6.56875	6.3825	6.51	6.38625		1.17487	1.23756	1.1378	1.08956		0.0352666	0.0043984	0.102895	0.318673
SNOWBALL_002884_st	291297	GREM1		6.665	5.6975	7.49625	5.85125	8.66875	6.4875	9.37875	6.65125		1.95545	3.12748	4.53546	6.62307		0.000522817	5.02271e-08	4.07722e-11	5.8516e-14
SNOWBALL_002886_st	291299	SQOR		9.18625	9.1475	8.85125	8.93375	8.68625	8.77625	8.3225	8.735		1.02722	-1.05885	-1.06437	-1.33099		0.751759	0.43441	0.384594	5.32255e-06
SNOWBALL_002889_st	291302	KNL1		8.14375	8.045	5.03375	5.24	4.35625	5.5325	4.06	3.93375		1.07085	-1.15369	-2.25989	1.09145		0.746061	0.43382	4.04245e-07	0.66531
SNOWBALL_002890_st	291303			6.4125	6.36125	6.4975	6.72	6.42	6.64875	6.43125	6.7625		1.03616	-1.16675	-1.17182	-1.2581		0.750064	0.0636623	0.0555554	0.0041226
SNOWBALL_002897_st	291309	TRPM7		7.96875	7.9	8.535	8.42	8.87125	8.64125	8.95875	8.585		1.04881	1.08298	1.17283	1.29572		0.65415	0.403658	0.0553131	0.00125708
SNOWBALL_002898_st	291310	CYB5A		7.7975	7.91125	7.905	7.745	8.0175	7.71625	7.9225	7.565		-1.08204	1.11729	1.23221	1.2812		0.437555	0.239195	0.0141891	0.00331353
SNOWBALL_002899_st	291311	PDIA3		11.4812	11.3875	11.145	11.1262	11.175	11.0413	11.1312	10.9412		1.06714	1.01308	1.09714	1.14076		0.249723	0.863555	0.0787383	0.00926487
SNOWBALL_002900_st	291312	KLHL9		8.23375	7.95375	8.41	8.3625	8.5325	8.38125	8.585	8.3625		1.21419	1.03347	1.11053	1.16675		0.00030124	0.639661	0.0588916	0.00396925
SNOWBALL_002905_st	291317	SIX1		7.97125	7.69375	9.2175	8.53625	9.12875	8.62375	9.07375	8.6925		1.21209	1.60353	1.41912	1.30247		0.00637369	2.35715e-09	1.81673e-06	0.000187141
SNOWBALL_002907_st	291319	ATP9B		7.81	7.65	8.2575	8.13375	8.35125	8.2375	8.35125	8.1475		1.11729	1.08956	1.08204	1.15169		0.0170893	0.0742216	0.105663	0.00211465
SNOWBALL_002912_st	291323	SECISBP2L		8.1525	9.0275	8.0825	8.41	8.09625	8.67375	8.135	8.65		-1.83401	-1.25484	-1.49226	-1.42899		7.19355e-17	1.03053e-05	2.39359e-11	5.28426e-10
SNOWBALL_002913_st	291324	FRMD6		9.92125	9.58375	10.2313	9.79375	10.815	9.75625	11.0863	9.55875		1.26357	1.35426	2.08313	2.88286		0.00167892	5.86004e-05	4.90268e-14	3.64789e-19
SNOWBALL_002914_s_st	291325	PNN		8.45875	8.5525	8.3275	8.245	8.56	8.24625	8.53125	7.9625		-1.06714	1.05885	1.24293	1.48324		0.527928	0.588683	0.00862171	3.84653e-06
SNOWBALL_002916_st	291327	LINS1		7.39375	7.005	7.2325	7.20375	7.31375	7.31375	7.1925	7.28		1.30926	1.02013	1	-1.06253		1.08918e-06	0.79155	1	0.31719
SNOWBALL_002917_st	291328	PLIN2		8.3025	7.84125	8.43375	8.39375	8.30625	8.855	8.2825	9.18625		1.37673	1.02811	-1.46282	-1.87092		0.000359899	0.832796	2.89797e-05	7.88141e-10
SNOWBALL_002919_s_st	291330	LOC100627702		3.81625	3.86125	3.775	4.71125	3.87625	5.5725	3.78375	5.685		-1.03168	-1.91355	-3.24058	-3.73537		0.928337	0.00301587	3.92878e-07	3.22253e-08
SNOWBALL_002921_s_st	291332	CATSPER2		4.31125	4.2475	4.54	4.14125	4.51875	3.96125	4.46375	3.825		1.04518	1.31837	1.47172	1.55698		0.811959	0.0351843	0.00256168	0.000561047
SNOWBALL_002923_st	291334	KANK1		7.20625	8.2575	6.61625	7.32875	6.36875	7.8	6.28125	7.73125		-2.07232	-1.63864	-2.6968	-2.73208		1.84582e-09	7.93791e-06	3.53844e-13	2.38906e-13
SNOWBALL_002930_st	291341	ZNF106		7.835	8.17875	7.47625	7.50875	7.52625	7.77375	7.53125	7.59		-1.26905	-1.02278	-1.18715	-1.04156		4.20564e-07	0.710435	0.000130289	0.449176
SNOWBALL_002942_st	291353	CTDSPL2		7.5225	7.19	7.24875	7.19375	7.38125	7.26875	7.41375	7.21125		1.25919	1.03886	1.0811	1.15069		0.000667791	0.673617	0.316184	0.0438572
SNOWBALL_002945_st	291355	KIAA2026		8.13	7.8475	7.98625	7.7975	8.09	7.8625	8.105	7.79375		1.2163	1.13978	1.1708	1.24078		0.00040639	0.0194311	0.00434898	0.000108642
SNOWBALL_002947_st	291357	SQOR		9.93375	9.84125	9.5675	9.68375	9.345	9.46	9.00375	9.5075		1.06622	-1.08391	-1.08298	-1.41789		0.259131	0.137334	0.142442	1.12037e-09
SNOWBALL_002949_s_st	291359	B2M		9.6075	9.6475	10.2375	10.4962	10.4025	10.3275	10.4437	10.4488		-1.02811	-1.19644	1.05336	-1.00347		0.759579	0.00560304	0.517763	0.974206
SNOWBALL_002950_s_st	291360	CNTLN		6.71875	6.6475	6.36625	6.52375	6.53375	6.1425	6.47	5.73625		1.05063	-1.11535	1.31153	1.66296		0.755778	0.421386	0.0182704	1.23244e-05
SNOWBALL_002965_st	291374	MLLT3		6.46	7.2025	7.18625	8.09875	7.10875	8.0175	6.9975	8.05		-1.67307	-1.8823	-1.87742	-2.07412		2.5467e-06	3.38293e-08	3.71981e-08	1.05326e-09
SNOWBALL_002976_s_st	291385	SLC27A2		2.39375	2.04375	3.42125	2.28	3.29125	2.23625	3.2375	2.235		1.27456	2.20572	2.07772	2.00347		0.157961	1.7579e-06	7.53182e-06	1.81472e-05
SNOWBALL_002977_s_st	291386	CNTLN		5.7275	5.61375	5.31	5.50875	5.61375	5.055	5.37875	4.7825		1.08204	-1.1477	1.47299	1.51178		0.581649	0.277057	0.000546252	0.000236208
SNOWBALL_002979_st	291388	CACHD1		4.58125	4.55875	4.7075	4.9925	4.84125	5.40375	5.18625	5.60125		1.01572	-1.21841	-1.47683	-1.3333		0.930562	0.0968563	0.000549228	0.0112291
SNOWBALL_002980_st	291389	MEF2A		8.635	8.2125	9.015	8.5175	9.07875	8.26	8.83125	8.1925		1.34025	1.41177	1.76388	1.55698		0.0374864	0.0127316	4.62501e-05	0.00125625
SNOWBALL_002984_st	291393	OIP5		7.74875	7.55875	5.7175	5.64375	5.41375	6.0425	5.19875	5.2525		1.14076	1.05245	-1.54622	-1.03796		0.444652	0.803764	0.00224762	0.861832
SNOWBALL_002986_st	291395	PCNX4		6.20625	6.19375	6.85	6.7575	6.98125	6.6275	6.87	6.5075		1.0087	1.06622	1.27788	1.28565		0.948345	0.537004	0.00306533	0.00240125
SNOWBALL_002988_st	291397	LRRC57		8.14125	8.045	8.0375	8.065	7.98875	8.16125	7.79875	8.1475		1.06899	-1.01924	-1.12701	-1.27346		0.375525	0.840347	0.0740931	0.0001766
SNOWBALL_002994_st	291402	PTAR1		8.265	8.0375	8.22625	8.21375	8.26	7.9375	8.06	7.58375		1.1708	1.0087	1.2505	1.39112		0.133121	0.956636	0.0247934	0.000752724
SNOWBALL_003001_st	291409	CRY1,LOC100521268		5.26125	4.68125	7.56375	7.78375	7.9575	8.1975	7.7225	8.245		1.49485	-1.16473	-1.18099	-1.43644		0.000174298	0.191599	0.147245	0.000673371
SNOWBALL_003004_st	291412	TYRP1		2.6025	2.6275	2.7175	2.83375	2.58	3.305	2.6625	3.8075		-1.01748	-1.08391	-1.6529	-2.21146		0.956809	0.771639	0.0111199	6.64348e-05
SNOWBALL_003007_s_st	291415	SLC38A6		6.8775	6.585	7.56125	7.3	7.625	7.35625	7.4575	7.1825		1.22476	1.19852	1.20476	1.20999		0.00717538	0.0172352	0.0140466	0.0118108
SNOWBALL_003009_st	291417	CHP1		10.375	10.355	9.91125	10.28	9.66375	9.995	9.57125	9.9		1.01396	-1.29123	-1.2581	-1.25592		0.848136	6.48539e-07	5.10459e-06	5.85241e-06
SNOWBALL_003010_st	291418	EIF3J		9.04375	9.0425	8.48375	8.76875	8.47625	8.70125	8.24625	8.725		1.00087	-1.21841	-1.16878	-1.39354		0.996298	0.11105	0.229833	0.00449972
SNOWBALL_003014_s_st	291422	VLDLR		10.1738	9.985	9.295	9.6875	9.185	9.5175	9.1425	9.5525		1.13978	-1.31267	-1.25919	-1.32869		0.218069	0.00458223	0.0174938	0.00302628
SNOWBALL_003016_st	291424	SMAD6		8.37625	8.42125	7.55375	7.40125	7.16375	7.55375	7.065	7.63		-1.03168	1.11149	-1.31039	-1.47939		0.81713	0.322844	0.00358737	3.32626e-05
SNOWBALL_003019_s_st	291427	IGF1R		9.42375	9.71375	9.60375	9.5075	9.74375	9.78875	9.72375	9.73625		-1.22264	1.06899	-1.03168	-1.0087		0.000569594	0.319837	0.691705	0.925028
SNOWBALL_003020_st	291428	IL33		9.195	7.89125	10.2112	9.2375	10.5737	9.62125	10.5625	9.41625		2.4687	1.96394	1.93522	2.21338		3.34808e-08	1.18714e-05	1.72736e-05	5.49893e-07
SNOWBALL_003021_st	291429	MPDZ		7.90125	8.08	7.77875	7.88375	7.82	8.20625	7.85125	8.02375		-1.1319	-1.07549	-1.30699	-1.12701		0.106245	0.395634	0.000230629	0.121401
SNOWBALL_003026_st	291434			8.9475	8.725	9.18125	9.1725	9.24125	8.73375	9.22125	8.41125		1.16675	1.00608	1.42158	1.75321		0.230607	0.974773	0.0023208	2.8762e-06
SNOWBALL_003028_st	291436	CHAC1		9.7475	5.5725	8.4775	8.57125	7.73625	7.6775	7.63	7.78		18.0634	-1.06714	1.04156	-1.10957		2.70087e-22	0.780477	0.869374	0.628007
SNOWBALL_003032_st	291440	NIN		8.13125	8.3325	7.88125	8.43	7.7775	8.10875	7.67875	7.8525		-1.14969	-1.46282	-1.2581	-1.12799		0.0628629	5.81964e-07	0.00145259	0.117085
SNOWBALL_003033_st	291441	SEMA6D		6.19375	5.4675	6.6925	5.71375	6.735	5.46125	6.70625	5.045		1.65433	1.97076	2.41789	3.1629		0.00152425	2.75995e-05	1.93573e-07	3.32288e-10
SNOWBALL_003035_st	291442	ZSCAN29		5.70625	5.45375	5.86625	5.89125	5.89625	6.03375	5.92375	5.9275		1.19127	-1.01748	-1.1	-1.0026		0.00207105	0.836096	0.115272	0.978143
SNOWBALL_003038_st	291445	EIF2AK4		4.04	3.82125	4.18375	3.95	4.2425	3.6825	4.02375	3.57875		1.16372	1.17589	1.47427	1.36131		0.305498	0.266616	0.00266315	0.0184246
SNOWBALL_003043_st	291450	TJP2		7.44625	7.08875	6.56375	6.77875	6.44375	6.77125	6.30625	6.91125		1.2812	-1.1607	-1.25484	-1.52098		0.00879622	0.141086	0.017128	1.36215e-05
SNOWBALL_003049_st	291456	VCPKMT		3.15875	3.17125	2.83125	3.10625	2.89375	3.19125	2.9225	3.29		-1.0087	-1.20999	-1.22901	-1.29012		0.954826	0.0500303	0.0322009	0.00703631
SNOWBALL_003052_st	291459	ARHGAP11A		7.7375	7.9225	5.45125	5.6825	5.275	5.89375	5.02875	5.07875		-1.13682	-1.17385	-1.53554	-1.03526		0.188526	0.086601	3.34815e-06	0.784401
SNOWBALL_003053_s_st	291460	KLF13		6.89625	7.30375	6.92125	7.73375	6.55875	7.55	6.33875	7.47875		-1.32639	-1.75625	-1.98791	-2.20381		0.00542161	1.94895e-07	1.8703e-09	4.67082e-11
SNOWBALL_003055_st	291462	FBXO34		6.32875	6.07375	6.33625	6.38625	6.32875	6.295	6.48375	6.525		1.19334	-1.03526	1.02367	-1.02901		0.00121244	0.627399	0.760166	0.699538
SNOWBALL_003060_st	291467	ATP8B4		5.08375	5.97125	6.9725	6.155	7.335	4.71	7.17	4.2925		-1.84997	1.76235	6.16884	7.34876		8.77092e-05	0.000277289	2.00402e-16	9.97555e-18
SNOWBALL_003063_s_st	291470	ANP32A		8.8575	8.69	7.8975	8.00625	8.02625	8.32875	8.18875	8.41375		1.12311	-1.07829	-1.23328	-1.16878		0.0910397	0.314372	0.00129999	0.0181863
SNOWBALL_003065_st	291472	LMAN1		9.98125	10.3087	9.9075	10.1413	9.935	9.8225	9.86125	9.66		-1.25484	-1.17589	1.0811	1.14969		8.60357e-05	0.00467665	0.218841	0.0158376
SNOWBALL_003071_st	291477	DAAM1		7.675	7.365	7.3325	7.5825	7.2125	7.28875	7.23	7.09125		1.23971	-1.18921	-1.05427	1.10095		0.00367127	0.0208475	0.575102	0.245225
SNOWBALL_003073_s_st	291479	GABPB1		6.68625	6.285	6.26875	6.06625	6.475	6.21	6.32125	6.075		1.32065	1.15069	1.20164	1.18612		0.000522275	0.0968053	0.0239844	0.0375437
SNOWBALL_003076_st	291482	C1H14orf166		8.77875	8.52875	8.8775	8.58375	9.025	8.7425	8.92875	8.775		1.18921	1.22582	1.2163	1.11246		0.00550035	0.00107919	0.00166098	0.106722
SNOWBALL_003079_st	291485	KLHL28		7.86375	7.95	8.22375	7.945	8.38625	7.79625	8.42	7.76375		-1.06161	1.21314	1.50525	1.57598		0.598087	0.0315905	6.49824e-06	8.64498e-07
SNOWBALL_003083_st	291489	BNC2		8.435	8.0225	9.1575	8.0075	9.30375	7.75	9.11875	7.37875		1.33099	2.21914	2.93579	3.34035		0.0104744	4.22851e-10	7.82105e-14	2.26524e-15
SNOWBALL_003085_s_st	291491	BMP4		6.2675	7.32875	6.2425	7.03375	5.9075	7.21625	5.86	7.74875		-2.08674	-1.73057	-2.47727	-3.70314		1.7241e-11	3.22181e-08	3.46114e-14	2.4929e-19
SNOWBALL_003088_s_st	291494	TLE3		6.17875	5.75375	6.21125	5.97125	6.2425	6.31625	6.3425	6.52		1.34257	1.18099	-1.05245	-1.13092		0.000402427	0.0527	0.639539	0.174031
SNOWBALL_003092_st	291498	PPP2R5E		7.5875	7.32875	7.58	7.42375	7.61375	7.56375	7.585	7.54625		1.19644	1.11439	1.03526	1.02722		0.00310825	0.0898748	0.668315	0.750927
SNOWBALL_003094_st	291500	PHLPP1		6.825	6.775	7.1775	7.62625	7.07375	7.93125	7.2375	8.15125		1.03526	-1.36486	-1.8119	-1.88394		0.776377	0.000319388	1.184e-09	2.26303e-10
SNOWBALL_003095_st	291501	DHRS7		6.865	6.92	8.515	8.61	8.54625	8.23625	8.30125	8.12		-1.03886	-1.06807	1.23971	1.13387		0.687672	0.437046	0.00225723	0.0900166
SNOWBALL_003097_st	291503	LURAP1L		6.885	7.395	8.11875	8.00125	8.035	7.47125	7.73125	7.11		-1.42405	1.08485	1.47811	1.53821		0.000262392	0.492698	6.28835e-05	1.31174e-05
SNOWBALL_003098_s_st	291504	VLDLR		9.625	9.385	8.68125	9.11625	8.55	8.93	8.525	8.94625		1.18099	-1.35191	-1.30134	-1.33909		0.11345	0.00226864	0.00794096	0.00312944
SNOWBALL_003099_s_st	291505	ATL1		6.1175	5.7825	5.52	5.595	5.7825	5.36125	5.7275	5.1575		1.26138	-1.05336	1.33909	1.48452		0.0616536	0.756106	0.015712	0.000956717
SNOWBALL_003107_st	291513	KNSTRN		7.185	7.42125	5.66	5.59	5.34625	5.82875	5.26375	5.39125		-1.17793	1.04972	-1.39716	-1.0924		0.172609	0.752568	0.00240301	0.519551
SNOWBALL_003111_st	291517	MLANA		3.12625	2.55375	2.74375	2.30625	2.88625	2.36125	2.96125	2.27125		1.4871	1.35426	1.43893	1.61328		0.00281683	0.0248418	0.00630522	0.00033333
SNOWBALL_003116_s_st	291522	IGF1R		9.20625	9.5775	9.4625	9.27375	9.50875	9.61	9.56125	9.6		-1.29347	1.13978	-1.0727	-1.02722		0.000608997	0.098816	0.436884	0.803816
SNOWBALL_003118_s_st	291524	NEDD4L		6.6775	5.97875	5.95625	4.76875	6.28625	5.025	6.37375	4.97875		1.6231	2.27758	2.39703	2.62989		0.0016555	4.41506e-07	1.22493e-07	1.22471e-08
SNOWBALL_003120_s_st	291526	MIA2		7.33125	7.15	7.0175	7.235	6.9575	7.125	6.8575	7.1025		1.13387	-1.16272	-1.12311	-1.18509		0.0301563	0.00819366	0.0473079	0.00277387
SNOWBALL_003126_st	291532	CDC37L1		6.55875	6.6175	6.5025	6.6575	6.6325	6.4375	6.58625	6.24625		-1.04156	-1.11342	1.14472	1.26576		0.687765	0.193174	0.0874375	0.00171586
SNOWBALL_003129_s_st	291535	CCBE1		7.84	8.215	8.09	8.50375	8.005	8.55125	7.94	8.61625		-1.29684	-1.33214	-1.46029	-1.59798		0.00403594	0.00149121	3.71459e-05	8.02865e-07
SNOWBALL_003130_st	291536	CHSY1		8.93625	8.9625	8.55625	8.46	8.39375	8.265	8.3975	8.07375		-1.01836	1.06899	1.09335	1.25158		0.854574	0.397312	0.227611	0.000745303
SNOWBALL_003131_st	291537	NEDD4L		7.725	7.1275	7.33625	6.4	7.51125	6.4	7.49	6.32125		1.51309	1.91355	2.16033	2.24817		1.18919e-05	7.17937e-10	6.71605e-12	1.5548e-12
SNOWBALL_003132_st	291538	KLHDC2		7.89375	7.57625	7.795	7.8075	7.915	8.05375	7.84125	8.03875		1.24617	-1.0087	-1.10095	-1.14671		0.000201321	0.925868	0.126637	0.0219883
SNOWBALL_003134_st	291540	SLC38A6		5.87	5.45125	6.50125	6.12375	6.56875	6.0725	6.44875	5.9475		1.33677	1.29909	1.41054	1.41544		0.0140906	0.0284714	0.0033275	0.00301734
SNOWBALL_003136_st	291542	PLIN2,LOC100737553		11.8738	11.7663	11.6512	11.66	11.5013	11.695	11.4838	11.575		1.07736	-1.00608	-1.14373	-1.06529		0.15211	0.937184	0.00537042	0.239681
SNOWBALL_003137_s_st	291543	STARD9		5.4075	5.35375	5.4825	5.365	5.60625	5.14125	5.73125	5.17		1.03796	1.08485	1.38032	1.47555		0.734636	0.385266	6.2503e-05	2.5292e-06
SNOWBALL_003142_st	291548	LYSMD4		5.8325	5.55	5.88375	5.805	5.91375	5.8125	5.90375	5.6175		1.2163	1.0561	1.0727	1.21947		0.00380876	0.516218	0.377703	0.00335686
SNOWBALL_003144_st	291550	CCBE1		8.41375	8.86875	8.79	9.28375	8.81375	9.3575	8.57375	9.28875		-1.37078	-1.4081	-1.45776	-1.64148		0.00134208	0.000515155	0.000143265	1.44484e-06
SNOWBALL_003146_s_st	291552	THSD4		6.8	6.6925	6.545	6.925	6.06625	6.43125	5.6275	6.33625		1.07736	-1.30134	-1.28788	-1.63439		0.571635	0.0114704	0.0155037	4.40938e-06
SNOWBALL_003148_st	291554	MAPK1IP1L		9.57375	9.5325	9.29	9.17	9.32875	9.045	9.29625	9.0125		1.02901	1.08673	1.21736	1.21736		0.5991	0.0570445	6.12607e-06	6.12607e-06
SNOWBALL_003156_st	291561	MYEF2		7.48125	7.4525	6.35625	6.3025	6.31875	6.4075	6.24	5.9625		1.02013	1.03796	-1.06345	1.21209		0.84968	0.697237	0.476905	0.0066898
SNOWBALL_003158_st	291563	CASC4		8.45375	8.32875	8.60625	8.7975	8.6575	8.475	8.59375	8.34		1.09051	-1.14175	1.13485	1.1923		0.180854	0.028188	0.0372927	0.0029923
SNOWBALL_003159_st	291564	THSD4		7.07625	6.9025	6.70125	7.12625	6.265	6.74625	6.13625	6.58		1.12799	-1.34257	-1.39595	-1.36014		0.217967	0.000842386	0.000171804	0.00050019
SNOWBALL_003162_st	291567	ACER2		4.8325	5.08375	5.32375	6.78125	5.295	8.06375	5.2925	8.2875		-1.19024	-2.74632	-6.81517	-7.97232		0.420339	1.70144e-07	4.68309e-15	3.82395e-16
SNOWBALL_003169_st	291573	ZFAND5		7.91125	8.045	8.14125	8.58125	8.005	9.00625	8.14125	9.24875		-1.09714	-1.3566	-2.00173	-2.15472		0.36038	0.000450188	2.25552e-11	1.24646e-12
SNOWBALL_003172_s_st	291575	ATL1		6.7575	6.5275	5.9475	5.86875	6.1225	5.52375	6.22875	5.13125		1.17283	1.0561	1.5144	2.13984		0.228989	0.741104	0.000503643	8.0678e-09
SNOWBALL_003178_st	291581	GALK2		7.425	7.5625	8.19375	7.81375	8.52875	8.12625	8.41125	8.07		-1.1	1.30134	1.3218	1.26685		0.4202	0.00798133	0.00483806	0.0181268
SNOWBALL_003182_st	291585	DLGAP5		8.655	8.585	5.6775	6.02375	4.99375	6.475	4.635	4.86125		1.04972	-1.27125	-2.79191	-1.16979		0.803385	0.0921339	9.56299e-11	0.312285
SNOWBALL_003185_st	291588	CCNDBP1		6.7975	7.13875	7.06875	7.3525	7.07125	7.37	6.935	7.355		-1.26685	-1.21736	-1.23008	-1.33793		0.000188376	0.00177767	0.00100676	7.15144e-06
SNOWBALL_003187_s_st	291590	PMAIP1		7.31125	6.83625	6.7125	7.46375	6.60125	7.2425	6.76	7.245		1.38992	-1.68325	-1.55968	-1.39959		0.0016185	1.77926e-06	2.93672e-05	0.0012891
SNOWBALL_003192_st	291594	PARP16		6.92875	6.63625	6.9975	6.99625	7.14125	6.95625	7.05375	7.00375		1.22476	1.00087	1.13682	1.03526		0.00157448	0.993288	0.0534166	0.688712
SNOWBALL_003199_s_st	291601	NDN		7.4775	7.1375	7.6375	6.9375	7.755	6.865	7.83625	6.795		1.26576	1.6245	1.85318	2.05801		0.0203158	3.04842e-06	1.91812e-08	3.86672e-10
SNOWBALL_003205_st	291607	THSD4,NANOG		6.81	6.28375	6.1375	6.565	5.6125	5.5375	5.35	4.97		1.44018	-1.3449	1.05336	1.30134		0.00489917	0.0243789	0.776872	0.0485961
SNOWBALL_003206_st	291608	L2HGDH		5.14375	5.24625	5.52125	5.2475	5.87625	5.74875	6.10625	5.605		-1.07363	1.20895	1.0924	1.41544		0.562824	0.0587716	0.450638	0.00034582
SNOWBALL_003215_st	291617	KANK1		6.5075	7.58875	6.11875	6.6675	5.825	7.1475	5.77125	6.935		-2.11587	-1.46282	-2.50099	-2.24039		6.48042e-13	8.06169e-06	1.26221e-15	6.98826e-14
SNOWBALL_003218_st	291619	GLIS3		9.22	9.155	9.13375	9.045	8.995	8.5025	9.2025	8.3675		1.04608	1.06345	1.40688	1.78386		0.744925	0.638206	0.000618621	7.29014e-08
SNOWBALL_003219_st	291620	INTS14		7.86	7.8	7.9225	7.85	8.07	7.69625	7.95875	7.64125		1.04247	1.05154	1.29572	1.24617		0.604441	0.51494	4.01268e-05	0.000408408
SNOWBALL_003221_st	291622	HAUS6		8.6	8.5875	7.58125	7.5925	7.5625	7.54625	7.50625	7.1475		1.0087	-1.00783	1.01133	1.28231		0.954812	0.959488	0.940528	0.00858965
SNOWBALL_003222_s_st	291623	MALT1		7.11	6.82375	6.6225	6.23875	6.81375	6.44125	6.79375	6.09625		1.21947	1.30473	1.29459	1.62169		0.0844987	0.0162832	0.0200334	1.58945e-05
SNOWBALL_003223_st	291624	ITGA11		7.315	6.49625	7.84125	7.24125	7.7625	6.1725	7.665	6.145		1.76388	1.51572	3.01049	2.86791		7.98131e-05	0.00348009	5.56644e-11	1.88563e-10
SNOWBALL_003227_st	291628	SGPP1		7.9475	8.29375	7.74875	7.7875	7.69875	7.78625	7.5875	7.595		-1.27125	-1.02722	-1.06253	-1.00521		0.000295768	0.773745	0.447626	0.961601
SNOWBALL_003228_st	291629	DIS3L		6.645	6.5375	6.88625	6.7375	7.02625	6.74125	6.9775	6.65		1.07736	1.10861	1.21841	1.25484		0.264982	0.0999368	0.000861217	0.000143593
SNOWBALL_003229_st	291630	FANCM		6.1275	6.31	4.50375	4.5175	4.25375	4.68375	4.4375	4.10125		-1.13485	-1.00958	-1.34723	1.26247		0.182086	0.94555	0.000596578	0.00740471
SNOWBALL_003236_st	291636	FGF7		9.6725	9.89375	10.54	10.0562	10.6675	9.98375	10.72	9.87125		-1.16574	1.39837	1.60631	1.80094		0.335282	0.0158105	0.000575543	2.66577e-05
SNOWBALL_003239_st	291639	NUSAP1		8.6725	8.50375	6.0725	6.33125	5.7225	6.7525	5.41125	5.68375		1.12408	-1.19644	-2.04202	-1.2079		0.345163	0.113873	2.54547e-09	0.0929365
SNOWBALL_003240_st	291640	PPM1A		8.35625	8.3075	8.7325	8.81125	8.87625	8.965	8.79375	9.10875		1.03437	-1.0561	-1.06345	-1.24401		0.513463	0.240913	0.175557	6.51125e-07
SNOWBALL_003243_s_st	291643	PARP16		7.375	6.905	7.53	7.55	7.55875	7.475	7.5925	7.4575		1.38511	-1.01396	1.05977	1.09809		2.11085e-08	0.86187	0.347225	0.0949611
SNOWBALL_003250_st	291649	RAB11A		9.5925	9.4975	9.49625	9.18125	9.73125	9.3475	9.7375	9.36625		1.06807	1.24401	1.30473	1.29347		0.420113	0.00138389	0.000113253	0.000180852
SNOWBALL_003255_st	291654	WDR89		5.145	5.21	4.725	4.96875	4.74875	5.19375	4.6925	5.29		-1.04608	-1.18407	-1.36131	-1.51309		0.765582	0.14412	0.00410531	0.00013021
SNOWBALL_003257_st	291656	RTN1		6.22	6.325	6.26875	6.30125	6.25625	6.48375	6.38625	6.54625		-1.07549	-1.02278	-1.1708	-1.11729		0.28846	0.794143	0.00924496	0.0789694
SNOWBALL_003265_s_st	291664	ACTC1		6.035	6.3425	5.515	5.83375	5.15875	5.725	5.29375	5.5		-1.23756	-1.24725	-1.48067	-1.15369		0.0553828	0.0459226	0.000274489	0.232412
SNOWBALL_003268_st	291667	DDHD1		7.30625	7.2425	7.185	7.31375	7.09375	7.3475	7.04125	7.44		1.04518	-1.09335	-1.1923	-1.31837		0.413399	0.0573511	0.000118201	2.3902e-08
SNOWBALL_003270_st	291669	ZCCHC2		6.9025	7.06	6.90125	7.315	6.7175	7.85	6.9575	8.20875		-1.11535	-1.33214	-2.19238	-2.38048		0.214018	0.000318378	4.37139e-14	1.90958e-15
SNOWBALL_003272_s_st	291671	NFIB		8.64875	8.76875	9.6125	9.76375	9.865	10.2162	10.0312	10.09		-1.08673	-1.11053	-1.27567	-1.04156		0.371003	0.235657	0.00211422	0.705626
SNOWBALL_003273_st	291672	ADAMTSL1		6.65875	6.10875	7.48875	5.62375	7.6175	4.63875	7.72	4.66625		1.46409	3.64268	7.88303	8.30368		0.0272267	8.42239e-11	5.69191e-17	2.5264e-17
SNOWBALL_003277_st	291675	RRAGA		11.2412	11.5275	10.9987	10.8125	10.9462	10.695	10.9662	10.62		-1.21947	1.1378	1.19024	1.27125		0.000797921	0.0327477	0.00323695	6.14325e-05
SNOWBALL_003282_s_st	291680	SYT16		10.0137	9.91875	10.2762	10.2475	10.4125	9.87	10.3775	9.46		1.06807	1.02013	1.45649	1.88884		0.693213	0.918231	0.00232403	9.39896e-07
SNOWBALL_003283_st	291681	TP53BP1		7.105	6.84375	7.10125	6.5025	7.1075	6.5	7.15125	6.46		1.19852	1.5144	1.52362	1.61468		0.0968159	7.11778e-05	5.70971e-05	6.71165e-06
SNOWBALL_003287_st	291684	MTMR10		7.37	7.7225	7.2775	7.55625	7.1725	7.7375	7.16625	7.695		-1.27677	-1.21314	-1.47939	-1.44268		3.86472e-08	4.82189e-06	1.16183e-13	8.55682e-13
SNOWBALL_003288_st	291685	TTC39B		6.315	6.745	5.90625	6.38375	5.67	6.53625	5.4925	6.36375		-1.34723	-1.39233	-1.82292	-1.82925		0.00912203	0.00362343	5.64646e-07	5.01939e-07
SNOWBALL_003292_st	291689	AAGAB		7.46	7.22875	7.3175	7.13375	7.51375	7.2425	7.47375	7.27875		1.17385	1.13583	1.20685	1.14472		0.00497081	0.0283359	0.000967575	0.0192138
SNOWBALL_003300_st	291697	LRRC28		9.4425	9.53875	9.7825	9.58125	9.73875	9.69375	9.61875	9.595		-1.06899	1.14969	1.03168	1.0166		0.125682	0.000627538	0.542708	0.775397
SNOWBALL_003301_s_st	291698	EIF3J		9.56875	9.4375	9.00125	9.33625	9.0675	9.26125	8.9775	9.215		1.09524	-1.26138	-1.14373	-1.17895		0.248045	0.000953397	0.0664867	0.0209349
SNOWBALL_003302_st	291699	TMEM87A		8.21125	7.97875	8.35875	8.37125	8.44	8.565	8.315	8.5775		1.17487	-1.0087	-1.09051	-1.19956		0.00632291	0.925851	0.177387	0.00198286
SNOWBALL_003308_st	291705	ALDH1A3		8.845	7.1825	9.68875	7.44125	9.7975	6.32	9.76125	6.6125		3.16565	4.74859	11.1386	8.86887		2.28124e-06	3.00694e-09	1.26419e-14	2.68682e-13
SNOWBALL_003311_st	291708	FGF7		9.64125	9.8	10.6313	9.99375	10.76	9.775	10.7513	9.6		-1.11632	1.55563	1.97931	2.22106		0.471793	0.000433581	2.93602e-07	8.66178e-09
SNOWBALL_003313_st	291710	PIGN		6.3825	6.08	6.74375	6.51875	6.9375	6.69	6.9725	6.66625		1.23328	1.16878	1.18715	1.23649		0.00868927	0.0586503	0.0351178	0.00784811
SNOWBALL_003317_st	291714	CNDP2		6.8775	6.76875	6.915	6.49625	7.1175	6.71125	7.14625	6.78		1.07829	1.33677	1.32524	1.289		0.472559	0.000738659	0.00105154	0.00314448
SNOWBALL_003320_st	291717	MRPL50		6.28875	6.245	5.95625	6.22375	5.86125	6.465	5.86625	6.3275		1.03079	-1.20372	-1.51966	-1.37673		0.764746	0.0105571	7.35005e-08	1.4595e-05
SNOWBALL_003325_st	291722	RABL6		7.7225	7.86	7.3175	7.41875	7.07375	7.40125	7.20375	7.60125		-1.1	-1.0727	-1.25484	-1.31722		0.225288	0.403628	0.00132434	0.000112804
SNOWBALL_003326_st	291723	RAPGEF1		6.44875	6.3725	6.345	6.4725	6.16875	6.5375	6.26	6.52		1.05427	-1.0924	-1.29123	-1.19748		0.374698	0.0989366	1.40712e-06	0.000389462
SNOWBALL_003336_st	291732	SPTAN1		8.49125	8.15	8.35875	8.34125	8.3875	8.25375	8.45	8.19125		1.26685	1.0122	1.09714	1.19644		1.52861e-05	0.881549	0.101145	0.000796716
SNOWBALL_003350_s_st	291745	GM2A		7.56375	7.1	8.6125	8.555	8.6425	7.4275	8.3675	7.39375		1.37912	1.04066	2.32141	1.96394		0.0040856	0.804916	1.20225e-10	3.09053e-08
SNOWBALL_003354_s_st	291749	WDR5		6.775	6.73625	6.22375	6.37625	5.955	6.315	5.98875	6.4925		1.02722	-1.11149	-1.28343	-1.41789		0.789915	0.168463	0.000419877	2.04532e-06
SNOWBALL_003357_st	291752	RABGAP1,GPR21		5.79	5.32625	5.7325	5.43	5.79125	4.955	5.7775	4.715		1.37912	1.23328	1.7854	2.08855		0.0230322	0.165599	4.12505e-05	5.42592e-07
SNOWBALL_003360_st	291755	RECK		6.6225	7.205	7.14625	7.555	6.885	7.75125	6.82625	7.7625		-1.49744	-1.32754	-1.82292	-1.91355		6.03756e-08	5.02344e-05	1.97075e-12	1.94183e-13
SNOWBALL_003363_st	291758	OLFML2A		5.805	6.0125	7.71375	7.48375	8.36625	7.86	8.87125	7.9625		-1.15469	1.17283	1.42035	1.87742		0.420294	0.360692	0.020408	3.32593e-05
SNOWBALL_003365_st	291760	HSPA5		11.9625	11.57	11.415	11.4813	11.32	11.0513	11.2575	10.8125		1.31267	-1.04699	1.20476	1.36131		0.000939709	0.676806	0.0260747	0.000192286
SNOWBALL_003366_st	291761	GGTA1P		7.79875	7.97125	7.805	8.32875	7.84875	8.67875	7.83	8.91		-1.12701	-1.43769	-1.77769	-2.11404		0.116591	1.2527e-06	1.96346e-11	7.46816e-15
SNOWBALL_003376_st	291771	TRMO		5.535	5.5025	5.80625	5.9225	5.97	6.12875	5.84125	6.415		1.02278	-1.08391	-1.11632	-1.48839		0.875145	0.488249	0.310652	3.55287e-05
SNOWBALL_003381_st	291776	RALGPS1		4.9775	4.40125	5.16625	4.3025	5.195	4.72	5.20125	4.875		1.49097	1.81976	1.38992	1.25375		0.000784076	1.45098e-06	0.00571937	0.0679305
SNOWBALL_003386_st	291781			5.17	5.5225	5.7	5.5	5.88875	5.19	5.68875	5.345		-1.27677	1.1487	1.6231	1.26905		0.113483	0.4254	0.000849831	0.124436
SNOWBALL_003396_st	291791	ABCA1		5.9875	5.7825	7.0025	7.74	6.98875	7.98125	7.28125	8.14125		1.15269	-1.66728	-1.98963	-1.81504		0.163485	3.02613e-07	2.53126e-10	9.47787e-09
SNOWBALL_003398_st	291793	SCAI		6.4025	6.0075	6.2975	5.65625	6.38125	5.7	6.29125	5.44375		1.31494	1.55968	1.60353	1.79938		0.00170013	1.17012e-06	3.42259e-07	2.2354e-09
SNOWBALL_003399_st	291794	ANP32B		10.79	10.645	10.2463	10.5325	10.305	10.675	10.2463	10.69		1.10573	-1.21947	-1.29235	-1.36014		0.0536238	9.50688e-05	1.15822e-06	2.31418e-08
SNOWBALL_003411_st	291806	ANGPTL2		8.96875	9.53875	9.5275	9.4	9.645	9.4775	9.645	9.3175		-1.48452	1.0924	1.12311	1.25484		0.000192627	0.496241	0.342417	0.0353572
SNOWBALL_003415_st	291810	ABL1		7.25	7.4675	7.2475	7.31375	7.06625	7.30375	7.21875	7.3025		-1.16272	-1.04699	-1.17895	-1.05977		0.00321111	0.45994	0.00128529	0.32519
SNOWBALL_003421_st	291814	ZNF462		7.06875	7.6425	7.09625	7.525	6.9975	7.21625	7.075	7.04625		-1.48839	-1.34607	-1.16372	1.02013		0.000286979	0.00667611	0.208814	0.90668
SNOWBALL_003430_s_st	291823	LOC100515643		7.65125	7.8325	8.0025	8.2175	8.03375	8.285	7.98125	8.03875		-1.13387	-1.1607	-1.19024	-1.04066		0.0385029	0.0124762	0.00325538	0.601927
SNOWBALL_003433_st	291826	LOC100157017		5.36	5.3675	5.6075	5.30875	5.72	5.60625	5.95125	5.2875		-1.00521	1.23008	1.08204	1.5842		0.974587	0.0403089	0.519537	5.77718e-06
SNOWBALL_003434_st	291827	INVS		8.3775	8.345	8.70875	8.60375	8.71875	8.4925	8.6175	8.4175		1.02278	1.07549	1.16979	1.1487		0.744674	0.180787	0.00161636	0.00543078
SNOWBALL_003439_s_st	291832	MEGF9		6.86125	6.7175	7.02875	6.59125	7.01875	6.38875	7.09	6.5175		1.10477	1.35426	1.54756	1.4871		0.238704	7.50188e-05	8.61499e-08	6.57582e-07
SNOWBALL_003466_st	291858	HSDL2		7.94125	8.0325	7.925	8.095	7.8725	8.50125	7.76125	8.46375		-1.06529	-1.12506	-1.54622	-1.62732		0.378502	0.063336	4.91828e-10	2.45298e-11
SNOWBALL_003473_st	291864	SMC2		8.805	8.73875	6.605	6.7775	6.49875	7.0975	6.3775	6.2825		1.04699	-1.12701	-1.5144	1.06807		0.747419	0.308481	6.28965e-05	0.62181
SNOWBALL_003475_st	291866	STX17		7.47375	7.455	7.86625	7.77625	8.06625	7.70375	8.08125	7.56125		1.01308	1.06437	1.28565	1.43396		0.894363	0.410065	9.13853e-05	1.2562e-07
SNOWBALL_003486_st	291877	GLIPR2		9.5675	9.92875	9.91875	10.5712	9.90875	10.3312	9.71	10.0063		-1.28454	-1.57189	-1.34025	-1.22795		0.00068299	2.06808e-08	8.37477e-05	0.00540049
SNOWBALL_003495_st	291886	TDRD7		6.355	6.7425	6.9175	7.20125	6.9425	7.0125	6.90125	7.05875		-1.30812	-1.21736	-1.04972	-1.11535		0.00026199	0.00748488	0.609202	0.171094
SNOWBALL_003502_st	291893	RALGDS		6.28375	6.21	6.62875	6.26375	6.72375	6.275	6.77	6.35125		1.05245	1.28788	1.36486	1.33677		0.555079	0.000238044	9.86152e-06	3.13994e-05
SNOWBALL_003506_st	291896	NCS1		7.33375	7.4125	6.9225	6.6675	6.9575	6.54625	7.0175	6.48875		-1.0561	1.19334	1.32984	1.44268		0.585561	0.0262736	0.000278911	5.50204e-06
SNOWBALL_003516_st	291905			3.355	3.35125	4.4225	3.54125	4.40625	3.80875	3.86	3.92125		1.0026	1.84197	1.51309	-1.04337		0.994013	0.00896242	0.0908691	0.906616
SNOWBALL_003522_s_st	291911	RPL4		12.3362	12.1225	12.6362	12.5525	12.6225	12.815	12.6612	12.9175		1.1597	1.05977	-1.14274	-1.19437		0.0306832	0.48021	0.0548988	0.00845569
SNOWBALL_003534_st	291923	GCNT1		7.16875	6.83375	6.30375	5.0675	6.15375	4.9675	6	4.57		1.26138	2.35585	2.2756	2.69447		0.0902817	3.87854e-09	1.05797e-08	8.88108e-11
SNOWBALL_003549_st	291937	DPM2		7.28	7.19125	6.925	6.84875	6.82375	6.49	6.83625	6.5225		1.06345	1.05427	1.26028	1.24293		0.497313	0.57231	0.0016335	0.00308183
SNOWBALL_003550_st	291938			3.2225	3.3775	4.31375	3.4625	4.09375	3.8775	3.60125	3.72625		-1.11342	1.80406	1.16171	-1.09051		0.589821	0.000159598	0.419131	0.676934
SNOWBALL_003551_st	291939	SVEP1		6.575	7.7025	8.02875	9.14875	7.9025	8.8025	7.78875	8.35875		-2.1848	-2.17347	-1.86607	-1.48452		1.60847e-07	1.85794e-07	1.26789e-05	0.00465619
SNOWBALL_003557_s_st	291945	SLC36A2,SLC36A3		4.4825	4.465	4.72625	5.4575	4.875	5.97	5.2325	5.84125		1.0122	-1.66008	-2.13613	-1.52494		0.974868	0.0324476	0.0010598	0.0828892
SNOWBALL_003559_st	291947	STOML2,FAM214B		7.5025	7.44	7.43125	7.47875	7.41625	7.42625	7.29375	7.58625		1.04427	-1.03347	-1.00696	-1.22476		0.67567	0.761713	0.956039	0.00910419
SNOWBALL_003573_st	291961	LOC100155308		7.31625	7.02875	6.585	6.82125	6.485	6.63375	6.39875	6.48125		1.22052	-1.17793	-1.10861	-1.05885		0.00585235	0.0257326	0.192971	0.525344
SNOWBALL_003584_s_st	291971	TOR1A		7.63125	7.67375	7.095	7.24	6.9775	7.115	6.825	7.2225		-1.0299	-1.10573	-1.1	-1.31722		0.841321	0.393486	0.423931	0.00574075
SNOWBALL_003587_st	291974	GNA14		6.27875	6.23375	6.56	6.85125	6.7225	6.3975	6.76875	5.9		1.03168	-1.2237	1.25266	1.82608		0.850586	0.0840721	0.0499354	3.40373e-07
SNOWBALL_003598_st	291984	STOM		10.0137	9.92	10.39	10.0387	10.3688	9.85375	10.2087	10.0425		1.06714	1.27567	1.42899	1.12214		0.373834	0.000105371	9.61879e-08	0.0767044
SNOWBALL_003616_st	292000	MRRF		8.37875	8.1	8.36375	8.34625	8.395	8.6475	8.27625	8.69		1.21314	1.0122	-1.19127	-1.33214		0.000996584	0.893125	0.00286583	2.59904e-06
SNOWBALL_003622_s_st	292006	EDF1		8.625	8.5775	8.58625	8.3725	8.49	8.31	8.29875	8.3175		1.03347	1.1597	1.13288	-1.01308		0.664812	0.00986871	0.032507	0.881122
SNOWBALL_003627_st	292011	TRMT10B		6.18	5.8	6.48375	6.35875	6.6475	6.26125	6.47625	6.26875		1.30134	1.09051	1.30699	1.15469		0.000544426	0.322902	0.000444185	0.0698313
SNOWBALL_003630_st	292014	GNE		6.45875	7.09625	6.325	6.6175	6.36875	6.76875	6.44625	6.68875		-1.55563	-1.22476	-1.31951	-1.18304		3.98759e-08	0.00632027	0.00019675	0.0257212
SNOWBALL_003646_st	292030	SLC27A4		5.81375	5.81625	5.85625	5.9325	5.735	5.805	5.7575	6.0075		-1.00173	-1.05427	-1.04972	-1.18921		0.986514	0.476871	0.521514	0.00437892
SNOWBALL_003651_st	292034	TLN1		9.21125	9.2975	8.64125	8.62625	8.3725	8.81	8.46125	8.73		-1.06161	1.01045	-1.35426	-1.20476		0.474527	0.923309	1.48775e-05	0.00663652
SNOWBALL_003653_st	292036	LRRC8A		9.02625	8.54625	8.4725	8.535	8.1125	8.31875	7.99	8.2375		1.39474	-1.04427	-1.15369	-1.18715		2.95313e-08	0.528736	0.0097931	0.00181395
SNOWBALL_003655_st	292038	RFK		7.1825	7.69375	6.16375	6.45625	5.94	6.78	5.81125	6.5375		-1.42528	-1.22476	-1.79005	-1.65433		0.00175168	0.0890737	9.75323e-07	1.42725e-05
SNOWBALL_003656_s_st	292039	C1H9orf16		9.6	9.32875	9.99125	9.1525	9.93	8.435	9.64625	8.29625		1.20685	1.7885	2.81864	2.54912		0.0397563	4.76388e-09	2.54108e-16	6.55308e-15
SNOWBALL_003657_st	292040	TLE4		5.3125	5.5075	5.2275	5.23625	5.275	5.19125	5.265	4.46125		-1.14472	-1.00608	1.05977	1.74563		0.579921	0.984893	0.836657	0.00355626
SNOWBALL_003659_st	292042	OSTF1		8.5875	8.23	7.1025	7.3825	7.01	7.60375	6.83875	7.355		1.2812	-1.21419	-1.50916	-1.43023		0.012994	0.0585492	4.1821e-05	0.000312859
SNOWBALL_003665_st	292048			2.1775	2.05375	2.25	2.33875	2.145	2.41125	2.1425	2.55625		1.08956	-1.06345	-1.20268	-1.33214		0.437462	0.603891	0.0516167	0.0017643
SNOWBALL_003667_st	292050	ZER1		7.2875	7.31875	7.6675	7.46125	7.5475	7.4275	7.58375	7.585		-1.0219	1.15369	1.08673	-1.00087		0.773228	0.00739256	0.146928	0.992358
SNOWBALL_003669_s_st	292052	NCS1		7.875	8.0075	7.3075	6.9425	7.27875	6.765	7.24	6.61125		-1.09619	1.28788	1.42776	1.54622		0.298044	0.00106258	7.61268e-06	1.41556e-07
SNOWBALL_003674_s_st	292057	LOC110258914		5.76625	5.6925	7.83625	6.195	8.24	6.65125	8.66375	6.77375		1.05245	3.11936	3.00789	3.70635		0.865031	1.1664e-07	2.35483e-07	4.37397e-09
SNOWBALL_003679_st	292062	PSAT1		11.6425	8.15125	11.1013	11.135	10.7225	9.73625	10.1525	9.6425		11.2453	-1.02367	1.98103	1.42405		2.48115e-22	0.913047	1.71612e-06	0.0102885
SNOWBALL_003685_st	292068	PSMD5		8.72125	8.66875	8.36625	8.815	8.30875	8.8375	8.315	8.93875		1.03706	-1.36486	-1.44268	-1.54088		0.659732	1.69139e-06	5.42513e-08	1.00656e-09
SNOWBALL_003691_st	292074	LPAR1		8.54125	8.48375	9.54375	9.445	9.885	9.1275	9.8825	9.28125		1.04066	1.07085	1.69056	1.51703		0.760528	0.562609	1.4432e-07	1.28201e-05
SNOWBALL_003695_st	292077	RBM18		8.12875	8.15125	7.78375	7.97	7.665	7.93	7.65875	7.9175		-1.01572	-1.1378	-1.20164	-1.19644		0.843507	0.0167246	0.000584465	0.000778678
SNOWBALL_003704_st	292086	GNG10		8.9825	8.875	8.865	8.78625	8.9575	8.96875	8.79	9.0125		1.07736	1.0561	-1.00783	-1.16675		0.197409	0.377284	0.925222	0.00335403
SNOWBALL_003709_st	292091	IER5L		6.99125	6.91625	6.995	6.64875	6.96375	6.6475	6.83375	6.74375		1.05336	1.27125	1.24509	1.06437		0.553791	0.000562902	0.00159935	0.459937
SNOWBALL_003714_s_st	292094	C1H9orf78		7.66625	7.71	7.51375	7.41125	7.52	7.54125	7.28375	7.57		-1.03079	1.07363	-1.01484	-1.21947		0.769838	0.418314	0.896604	0.00710978
SNOWBALL_003715_st	292095	MSANTD3		6.6575	6.25125	6.37625	5.96125	6.4575	5.70875	6.27	5.55		1.32524	1.3333	1.68034	1.64718		0.000148737	0.00010966	7.04865e-10	1.91347e-09
SNOWBALL_003717_st	292097	SNX30		6.78125	6.87	6.5425	6.3625	6.625	6.33875	6.77	6.37		-1.06345	1.13288	1.21947	1.31951		0.478808	0.0957814	0.00525431	0.000108005
SNOWBALL_003722_st	292102	SEC61B		7.7675	7.92375	7.505	7.4025	7.58875	7.21125	7.54375	7.1675		-1.11439	1.07363	1.29909	1.29796		0.159743	0.399346	0.000247538	0.00025878
SNOWBALL_003723_x_st	292103	SMAD4		4.245	4.2875	4.55125	4.52625	4.6425	4.3	4.4825	3.95		-1.0299	1.01748	1.26795	1.44643		0.841638	0.911454	0.0187302	0.000229865
SNOWBALL_003724_st	292104	RNF20		6.6675	6.5025	6.7975	6.8625	6.87125	7.22625	7.01	7.35		1.12117	-1.04608	-1.27899	-1.26576		0.0970497	0.590992	0.000178882	0.000319697
SNOWBALL_003742_st	292121	MED27		7.7475	7.7225	7.25625	6.9275	7.03625	6.92875	7.02125	6.84875		1.01748	1.25592	1.07736	1.12701		0.890406	0.00552551	0.452993	0.182079
SNOWBALL_003757_st	292135	PIGO		6.635	6.58125	6.85	6.71	6.73625	6.55125	6.79625	6.40625		1.03796	1.10191	1.13682	1.31039		0.462321	0.0218254	0.00208661	5.59328e-09
SNOWBALL_003762_st	292140	PCSK6		7.23625	7.015	7.11625	8.0575	6.70125	8.3	6.59375	8.33375		1.16574	-1.92019	-3.02881	-3.34035		0.155351	4.54506e-09	1.11984e-15	7.3385e-17
SNOWBALL_003769_st	292146	GLE1		6.58875	6.27375	6.07	5.65125	6.00125	5.93625	6.07	6.1075		1.24401	1.33677	1.04608	-1.02633		0.000684938	1.07326e-05	0.58396	0.77502
SNOWBALL_003788_st	292164	SNRPA1		7.7425	8.0675	7.04	7.0975	6.9675	7.25375	6.93125	7.1475		-1.25266	-1.04066	-1.21947	-1.16171		0.00158699	0.676753	0.00552548	0.0408967
SNOWBALL_003791_s_st	292167	ODF2		7.90375	7.71125	7.535	7.14125	7.49375	7.2025	7.4425	7.11625		1.14274	1.3138	1.2237	1.25375		0.129728	0.000906107	0.0150879	0.00609078
SNOWBALL_003794_st	292170	RABEPK		5.35	5.315	5.7225	5.49625	5.83375	5.4225	5.72125	5.45875		1.02456	1.16979	1.32984	1.19956		0.820911	0.0374818	0.000120668	0.0142153
SNOWBALL_003799_st	292175	PBX3		7.46125	7.38	7.40375	7.41375	7.1925	7.54375	7.13	7.48		1.05793	-1.00696	-1.27567	-1.27456		0.439675	0.943096	6.9434e-05	7.32666e-05
SNOWBALL_003801_s_st	292177	GSN		9.29625	10.1425	10.6812	11.6412	10.8475	11.5925	10.64	11.5487		-1.79782	-1.94531	-1.67597	-1.87742		7.20546e-06	6.5274e-07	5.91071e-05	1.92871e-06
SNOWBALL_003807_st	292183	TBC1D2		5.00875	4.91625	5.76	5.00375	5.96875	5.0175	6	5.11625		1.06622	1.68909	1.93355	1.84517		0.696815	2.34745e-05	3.22595e-07	1.43069e-06
SNOWBALL_003825_st	292201	ZNF618		6.23875	6.2725	6.53625	6.13	6.515	6.0575	6.64375	6.08125		-1.02367	1.32524	1.37316	1.47683		0.777387	3.30055e-06	3.13342e-07	2.70114e-09
SNOWBALL_003830_st	292206			6.96	7.05375	7.3325	7.23875	7.5	7.11125	7.585	6.93		-1.06714	1.06714	1.30926	1.57462		0.717072	0.717072	0.0459029	0.00054037
SNOWBALL_003833_st	292209			8.3825	8.24625	8.06875	7.5425	8.1	7.7425	8.1575	7.68625		1.09904	1.44018	1.2812	1.38631		0.203713	3.39348e-07	0.000252283	3.02738e-06
SNOWBALL_003835_s_st	292211	TLR4		3.59375	4.005	6.0075	6.23875	6.03625	6.6725	6.08	7.11625		-1.32984	-1.17385	-1.55428	-2.05089		0.0822469	0.384713	0.00485188	7.99295e-06
SNOWBALL_003836_s_st	292212	PRRC2B		4.84	4.8525	5.49	5.14125	4.69375	5.5575	5.3575	6.18375		-1.0087	1.27346	-1.81976	-1.77307		0.981674	0.358212	0.00815439	0.0116243
SNOWBALL_003854_s_st	292229	MEGF9		6.9025	6.70375	6.9675	6.61875	7.0475	6.27625	7.07375	6.2575		1.1477	1.27346	1.70675	1.76082		0.113528	0.00314363	4.6928e-09	1.13375e-09
SNOWBALL_003859_st	292234	COL15A1		10.9425	10.9037	10.0387	10.5787	9.6075	10.3575	9.41125	10.2175		1.02722	-1.45397	-1.68179	-1.74866		0.8494	9.78958e-05	2.78117e-07	5.73154e-08
SNOWBALL_003867_st	292240	PSMB7		9.34125	9.05875	8.96625	8.95125	8.99625	9.0425	8.8275	8.9875		1.2163	1.01045	-1.03258	-1.11729		0.00793295	0.928874	0.754944	0.16436
SNOWBALL_003868_st	292241	PPP1R14D,LOC110261377		10.825	10.595	10.8838	10.7737	10.91	10.755	10.8488	10.685		1.17283	1.07923	1.11342	1.1202		0.000895832	0.139476	0.0280804	0.0196172
SNOWBALL_003870_s_st	292242	GSN		9.12875	10.055	10.55	11.6562	10.5725	11.5175	10.5125	11.6363		-1.90033	-2.15285	-1.92519	-2.17913		1.69119e-05	6.25427e-07	1.20277e-05	4.53694e-07
SNOWBALL_003871_st	292243			6.635	6.465	6.215	6.56125	6.02875	6.14375	6.005	6.15375		1.12506	-1.27125	-1.08298	-1.10861		0.0924207	0.000318253	0.292295	0.150743
SNOWBALL_003876_st	292247	DCAF10		7.13125	7.2575	6.70625	6.8625	6.5675	6.7075	6.6275	6.855		-1.09145	-1.11439	-1.10191	-1.1708		0.167495	0.0758279	0.118471	0.00703876
SNOWBALL_003882_st	292252	HDAC9		5.71875	5.9825	5.08125	5.38375	5.0675	5.71625	5.04375	6.3		-1.2006	-1.23328	-1.56781	-2.38874		0.0975723	0.0521647	2.41922e-05	7.09544e-12
SNOWBALL_003885_x_st	292255	RPL4		4.59875	3.4775	3.88125	4.04	3.62125	3.55375	3.86	3.39625		2.17535	-1.11632	1.0479	1.37912		0.00521692	0.780262	0.914338	0.313542
SNOWBALL_003889_st	292259	LOC102158467		4.4225	4.5725	4.265	4.71875	4.4975	5.28	4.21875	5.2425		-1.10957	-1.3696	-1.72011	-2.0332		0.686914	0.124268	0.00467944	0.00022712
SNOWBALL_003899_st	292267	PCSK6		8.0825	7.70625	7.7975	8.92375	7.1625	9.2725	6.8925	9.3425		1.29796	-2.18291	-4.31691	-5.46416		0.0203381	7.04061e-10	4.16692e-18	3.1201e-20
SNOWBALL_003903_st	292270	NEK6		6.71875	6.57625	7.4975	6.7325	7.6825	6.535	7.7	6.52875		1.10382	1.69937	2.2153	2.25207		0.363355	1.07704e-07	3.27232e-12	1.79907e-12
SNOWBALL_003908_st	292274	LOC110256414		9.0825	8.81875	8.44625	8.41	8.53125	8.61875	8.63125	8.68375		1.2006	1.02544	-1.06253	-1.03706		0.000609621	0.732682	0.323353	0.595805
SNOWBALL_003932_st	292295	FKBP15		6.995	7.01875	6.94125	6.885	7.04125	6.92375	7.00625	6.83625		-1.0166	1.03976	1.08485	1.12506		0.777333	0.428826	0.0554944	0.00414862
SNOWBALL_003943_st	292305	TCP1		6.52125	6.36125	6.6475	6.79125	6.715	6.98875	6.87	7.35375		1.11729	-1.10477	-1.20895	-1.39837		0.300639	0.363723	0.0499766	0.000362393
SNOWBALL_003952_st	292313	DOLK		5.5925	5.8775	5.62875	5.82375	5.57125	6.0275	5.65125	6.17375		-1.21841	-1.14472	-1.37197	-1.43644		0.0495854	0.209319	0.00117158	0.000218218
SNOWBALL_003959_st	292319	CERCAM		6.01875	6.28625	6.82375	6.635	6.8125	6.3675	6.7925	6.30875		-1.20372	1.13978	1.36131	1.39837		0.0276928	0.141134	0.000205556	6.15795e-05
SNOWBALL_003966_st	292324	SETX		7.77125	7.72625	8.3075	9.0825	8.37	8.58625	8.39375	8.595		1.03168	-1.71119	-1.16171	-1.14969		0.828613	2.78829e-07	0.159619	0.197042
SNOWBALL_003973_st	292330	ANXA1		5.89875	5.17125	6.26	5.9875	5.995	5.275	6.36625	4.72625		1.65577	1.2079	1.64718	3.11666		0.0104991	0.419815	0.0113828	7.43209e-08
SNOWBALL_003987_st	292342	CRAT		7.64125	7.455	7.5525	7.32125	7.3875	7.7075	7.34125	7.89875		1.1378	1.17385	-1.24833	-1.47172		0.0903281	0.0300364	0.00217278	4.50551e-07
SNOWBALL_003988_st	292343	DNM1		7.61625	7.17875	8.51625	7.8475	8.805	7.61	8.9075	7.6925		1.35426	1.5897	2.28945	2.32141		0.000470982	4.2167e-07	1.19356e-13	7.17612e-14
SNOWBALL_003992_s_st	292346	PAPPA		8.37375	8.40375	9.39125	8.72875	9.205	8.7025	8.9175	8.52125		-1.02101	1.58282	1.41667	1.31608		0.907165	7.35555e-05	0.00234441	0.0178057
SNOWBALL_003997_st	292351	ODF2		9.1025	8.9375	8.81	8.54	8.82625	8.6125	8.8475	8.3625		1.12117	1.20581	1.1597	1.39959		0.162339	0.0139718	0.0582564	1.35919e-05
SNOWBALL_004002_st	292355	VCP		8.99375	9.19	8.66875	8.625	8.66	8.5775	8.7625	8.61875		-1.14572	1.03079	1.05885	1.10477		0.00899702	0.659268	0.34155	0.0645244
SNOWBALL_004007_st	292359	FPGS		6.0925	6.27	6.0875	6.24125	6.19125	6.57875	6.1225	6.66875		-1.13092	-1.11246	-1.30812	-1.46029		0.105896	0.172891	0.000198305	5.74691e-07
SNOWBALL_004027_st	292377	LOC102158467		5.25875	5.405	5.37125	5.635	5.66625	6.415	5.875	7.00875		-1.10669	-1.2006	-1.68034	-2.19428		0.64674	0.34869	0.00195571	5.59587e-06
SNOWBALL_004029_st	292379	LMX1B		6.1325	5.945	6.23375	5.89875	6.11	6.01875	6.20375	6.19125		1.13879	1.26138	1.06529	1.0087		0.0182199	2.74964e-05	0.310473	0.919312
SNOWBALL_004037_st	292386	LOC100512700		6.66625	6.64125	6.3425	6.44875	5.98125	6.47875	5.98625	6.9875		1.01748	-1.07643	-1.41177	-2.00173		0.955541	0.787143	0.0862496	0.000299669
SNOWBALL_004043_st	292391	TMEM245		6.73125	6.96875	7.195	7.33875	7.02375	7.38375	6.9475	7.04375		-1.17895	-1.10477	-1.28343	-1.06899		0.0493578	0.278738	0.00209429	0.506726
SNOWBALL_004045_st	292392	ZCCHC7		7.68	7.35375	7.615	7.50125	7.75375	7.6225	7.77	7.50625		1.25375	1.08204	1.09524	1.2006		0.000251733	0.25365	0.174853	0.00295179
SNOWBALL_004049_st	292396			6.1575	6.29875	6.445	6.36125	6.5075	6.03375	6.2875	6.26625		-1.10286	1.05977	1.38871	1.01484		0.40738	0.65977	0.000946107	0.92524
SNOWBALL_004051_st	292398	TBC1D13		7.28375	7.455	7.32875	7.385	7.15	7.5425	7.27375	7.5075		-1.12603	-1.03976	-1.31267	-1.17589		0.111409	0.678575	0.000120653	0.0230323
SNOWBALL_004053_st	292400			7.58875	6.9825	7.55875	7.7675	7.46875	7.37625	7.45125	7.20875		1.5223	-1.15569	1.06622	1.18304		2.67631e-08	0.0419605	0.442531	0.0162971
SNOWBALL_004054_st	292401	TPM2		6.16125	6.5	4.52875	5.21875	3.88875	5.71	3.4425	4.87625		-1.26466	-1.61328	-3.53387	-2.70148		0.551693	0.157599	6.58783e-05	0.00146513
SNOWBALL_004062_s_st	292407	TNC		11.6138	11.2613	11.28	11.11	11.4925	10.7138	11.8275	10.5738		1.27677	1.12506	1.71564	2.3846		0.0145836	0.297442	2.94449e-07	1.62181e-12
SNOWBALL_004069_st	292414	FNBP1		6.2325	6.36125	6.28375	6.2475	6.37375	6.05875	6.2825	5.8375		-1.09335	1.02544	1.24401	1.36131		0.434768	0.859849	0.0237425	0.00116354
SNOWBALL_004070_st	292415			4.93625	4.80125	4.91875	4.665	5.1725	4.625	5.16875	4.5775		1.09809	1.1923	1.46155	1.50655		0.471183	0.121482	0.000376862	0.000133145
SNOWBALL_004072_st	292417	RUSC2		7.51125	7.7625	6.91625	7.24	6.7175	7.06375	6.81125	7.13625		-1.19024	-1.25158	-1.27125	-1.25266		0.0231557	0.00294809	0.00146748	0.00283795
SNOWBALL_004076_st	292421	RPS12		7.445	7.025	7.3925	7.3625	7.1925	8.0575	7.06	8.12375		1.33793	1.02101	-1.82134	-2.09036		0.0587018	0.929662	6.61673e-05	1.9019e-06
SNOWBALL_004079_st	292424	LOC100512700		12.3763	12.1337	12.4287	12.3438	12.36	12.6012	12.4275	12.7525		1.18304	1.06069	-1.18202	-1.25266		0.000129277	0.223205	0.000139134	8.60413e-07
SNOWBALL_004082_s_st	292427	PAPPA		9.165	9.1775	10.245	9.555	10.1025	9.605	9.88125	9.5575		-1.0087	1.61328	1.41177	1.25158		0.970055	0.0006368	0.0146348	0.134967
SNOWBALL_004085_st	292430	SMC2		8.63625	8.6525	6.63625	6.81125	6.41	7.06625	6.32625	6.38875		-1.01133	-1.12896	-1.57598	-1.04427		0.948628	0.332269	3.53556e-05	0.77758
SNOWBALL_004113_st	292456	FPGS		7.06375	7.27875	7.02125	7.15875	7.05875	7.27625	7.085	7.32625		-1.1607	-1.1	-1.16272	-1.18202		0.00418548	0.080326	0.00375371	0.00129318
SNOWBALL_004130_st	292470	UGCG		7.0525	7.09	6.68	6.395	6.845	6.59375	7.12625	6.78875		-1.02633	1.21841	1.19024	1.26357		0.831905	0.0193715	0.042169	0.00509015
SNOWBALL_004132_st	292471	GOLGA2		7.28125	7.48125	7.2325	7.29875	7.17	7.1375	7.2225	7.16375		-1.1487	-1.04699	1.02278	1.04156		0.000950811	0.3463	0.690633	0.416143
SNOWBALL_004142_st	292480	MELK		6.92875	6.725	4.26375	4.48	3.9125	4.77625	3.69875	4.075		1.15169	-1.16171	-1.81976	-1.29796		0.245417	0.21196	2.29526e-07	0.0176514
SNOWBALL_004150_s_st	292487	PTGES		6.8475	6.565	6.9725	6.29125	7.06875	6.46	6.895	6.50125		1.2163	1.60353	1.52494	1.3138		0.0202187	1.21246e-07	1.25417e-06	0.00103038
SNOWBALL_004152_st	292489	LOC100625660		8.8575	8.87625	8.44625	8.3625	8.43	8.62375	8.3225	8.63125		-1.01308	1.05977	-1.14373	-1.23863		0.902129	0.488392	0.0574009	0.00168664
SNOWBALL_004156_st	292490	SLC44A1		9.83375	9.49	9.92375	10.155	10.0388	9.77875	10.0713	9.69875		1.26905	-1.17385	1.19748	1.29459		2.30736e-07	0.000224947	4.04837e-05	3.9145e-08
SNOWBALL_004161_st	292495	CTNNAL1		5.9	6.125	6.64625	5.1075	7.09	5.2575	6.97625	5.02125		-1.16878	2.90543	3.56154	3.87716		0.192823	6.19117e-14	2.48283e-16	3.02794e-17
SNOWBALL_004162_st	292496	COL15A1		8.9	8.73	7.92375	8.4525	7.3775	8.12125	7.28375	8.18125		1.12506	-1.44268	-1.67452	-1.86284		0.266824	0.000111708	2.5766e-07	3.41332e-09
SNOWBALL_004170_x_st	292503	HSPA5		8.42	7.715	7.615	7.6925	7.675	7.61875	7.655	7.58		1.63014	-1.05519	1.03976	1.05336		0.000121087	0.761475	0.833422	0.770102
SNOWBALL_004172_st	292504	GRHPR		6.82875	6.59125	6.785	6.635	6.70875	6.88125	6.69375	6.91625		1.17895	1.10957	-1.12701	-1.16675		0.00905844	0.120376	0.0674224	0.0149641
SNOWBALL_004174_st	292506	GNAQ		9.1325	8.94875	8.99	8.8	9.07875	8.7625	9.14	8.63625		1.13583	1.14076	1.24509	1.41789		0.0413119	0.0341146	0.000322903	9.27447e-08
SNOWBALL_004177_st	292508	TSC1		7.2275	7.33625	7.56125	7.28875	7.65625	7.46375	7.71875	7.48		-1.07829	1.2079	1.14274	1.17997		0.321228	0.00423744	0.0501976	0.0128691
SNOWBALL_004183_s_st	292514	TNC		12.08	11.6987	11.7262	11.6087	12.0212	11.3	12.3112	11.0963		1.30247	1.08485	1.64861	2.32141		0.0049017	0.477873	4.64652e-07	8.12444e-13
SNOWBALL_004186_st	292517	GRIN3A		6.765	6.595	7.59	5.55	7.80625	5.05125	7.315	4.93875		1.12506	4.11246	6.75053	5.19185		0.62117	5.9433e-11	8.13415e-15	7.58545e-13
SNOWBALL_004189_st	292519	RNGTT		4.48375	4.60625	4.78875	4.9725	4.7175	4.615	4.90375	4.12875		-1.08862	-1.13583	1.07363	1.71119		0.732924	0.580351	0.78143	0.00286879
SNOWBALL_004190_st	292520	GBA2		7.57375	8.08125	7.40625	7.5075	7.34	7.50375	7.43	7.50375		-1.42158	-1.0727	-1.1202	-1.05245		5.70633e-08	0.306161	0.069091	0.487038
SNOWBALL_004193_st	292522	PTGR1		6.72125	6.3525	7.54	8.04125	7.4125	9.3225	7.5275	9.595		1.29123	-1.41544	-3.75809	-4.1916		0.0442656	0.00495324	3.43829e-15	2.73074e-16
SNOWBALL_004203_st	292531	CNTRL		6.38375	6.2625	6.59875	6.50625	6.7775	6.6925	6.7225	6.425		1.08768	1.06622	1.06069	1.22901		0.299875	0.456334	0.501571	0.00367437
SNOWBALL_004206_st	292534	TEX10		7.62625	7.22	7.095	7.1725	7.165	7.19625	7.12125	7.16375		1.32524	-1.05519	-1.0219	-1.0299		2.13726e-06	0.433412	0.790443	0.704001
SNOWBALL_004207_st	292535	PCSK6		7.84	7.33125	7.52	8.80375	7.01875	9.16	6.6875	9.22625		1.42282	-2.43471	-4.41144	-5.81085		0.00147217	2.10799e-11	2.64656e-18	9.93087e-21
SNOWBALL_004208_st	292536	NUP188		7.6425	7.81875	6.89625	6.94375	6.8175	7.065	6.92875	7.1		-1.12994	-1.03347	-1.18715	-1.12603		0.043278	0.675592	0.00351803	0.0504787
SNOWBALL_004228_st	292552	RNF38		9.06375	8.91875	9.14875	8.71	9.225	8.78625	9.2025	8.92125		1.10573	1.35543	1.35543	1.21525		0.127748	2.18131e-06	2.18131e-06	0.00156472
SNOWBALL_004231_st	292554	GNA12		8.815	8.765	8.57375	8.265	8.34	8.0975	8.32125	8.10875		1.03526	1.23863	1.18304	1.15869		0.651644	0.000243183	0.00380656	0.0117834
SNOWBALL_004238_st	292561	LOC100522861		4.8125	4.725	4.64	5.10625	4.51	5.10625	4.58125	5.2225		1.06253	-1.38151	-1.51178	-1.55968		0.619477	0.000580738	1.64866e-05	4.59948e-06
SNOWBALL_004241_st	292564	PDGFA		7.15875	6.78375	6.125	6.32625	5.9175	6.50625	5.92875	6.57625		1.29684	-1.14969	-1.50394	-1.56645		0.0043395	0.156964	1.22608e-05	2.18796e-06
SNOWBALL_004244_st	292567	MICALL2		6.42625	6.26375	6.46625	6.24625	6.39375	6.0425	6.45	6.12125		1.11922	1.16473	1.27567	1.25592		0.100196	0.020271	0.000187311	0.000448603
SNOWBALL_004249_st	292572	GET4		8.1175	8.245	7.75625	8.03875	7.68875	7.8925	7.73875	8.06375		-1.0924	-1.2163	-1.15169	-1.25266		0.1446	0.000508017	0.0127297	7.45771e-05
SNOWBALL_004253_st	292576	TTYH3		7.735	7.64	8.02125	7.48875	8.01375	7.2975	8.16625	7.24125		1.06807	1.44643	1.64291	1.89868		0.385859	9.72798e-08	6.20699e-11	3.4601e-14
SNOWBALL_004254_st	292577	EIF3B		8.47375	8.49125	7.905	8.1075	7.75375	8.1125	7.885	8.1975		-1.0122	-1.15069	-1.28231	-1.24186		0.894471	0.0197393	3.79097e-05	0.000281236
SNOWBALL_004292_s_st	292613	TRRAP		7.9125	7.8375	7.84375	7.53125	7.86375	7.59875	7.73875	7.46375		1.05336	1.24186	1.20164	1.20999		0.357311	1.25367e-05	0.000162594	9.56556e-05
SNOWBALL_004294_st	292615	ACTB		12.7462	12.7437	12.1037	12.0175	11.955	12.1775	11.9925	12.025		1.00173	1.06161	-1.16675	-1.02278		0.98298	0.278103	0.00151058	0.738043
SNOWBALL_004298_st	292619	USP42		7.22625	7	7.34875	7.085	7.315	7.17	7.275	7.1225		1.16979	1.2006	1.10573	1.11149		0.0168216	0.00488524	0.151456	0.127696
SNOWBALL_004300_st	292621	TRRAP		7.77375	7.7975	7.67875	7.44	7.6175	7.405	7.6225	7.4225		-1.0166	1.17997	1.15869	1.1487		0.836422	0.00221401	0.00664357	0.0109229
SNOWBALL_004302_st	292623	EIF2AK1		7.7375	7.68875	7.59125	7.31625	7.6475	7.365	7.64875	7.3225		1.03437	1.20999	1.2163	1.25375		0.670512	0.00134729	0.000995323	0.000159524
SNOWBALL_004307_st	292628	TBL2,BCL7B		6.97875	7.21875	7.28625	7.63625	7.19875	7.48375	7.295	7.42125		-1.18099	-1.27456	-1.21841	-1.09145		0.0274404	0.00104883	0.00787495	0.301112
SNOWBALL_004309_st	292630	HIP1		6.80375	7.0875	7.1325	8.0075	6.73	7.59875	6.665	7.665		-1.21736	-1.83401	-1.82608	-2		0.0176248	1.86626e-10	2.25908e-10	4.56458e-12
SNOWBALL_004315_st	292636	CUX1		8.2525	8.0725	8.3925	7.49125	8.23625	7.24375	8.2	7.56125		1.13288	1.86768	1.98963	1.55698		0.25072	6.34124e-09	5.59362e-10	8.68941e-06
SNOWBALL_004319_st	292640	POP7		8.0575	7.94	8.13625	7.75	8.195	7.735	8.18625	7.735		1.08485	1.30699	1.37554	1.36722		0.23511	2.0129e-05	8.17981e-07	1.19831e-06
SNOWBALL_004362_st	292682	SMURF1		7.60875	6.15125	7.10125	7.03625	6.98375	6.77625	6.935	6.7925		2.74632	1.04608	1.15469	1.10382		1.60233e-17	0.672625	0.0862829	0.273856
SNOWBALL_004369_s_st	292689	BUD31		7.3975	7.19625	7.04625	7.25125	7.0425	7.26125	6.885	7.355		1.14969	-1.15269	-1.16372	-1.38511		0.0808802	0.0745096	0.0546007	2.71556e-05
SNOWBALL_004372_s_st	292692	HIP1		6.91	7.14625	7.23375	8.0925	6.7725	7.72875	6.78875	7.83875		-1.17793	-1.81347	-1.94026	-2.07053		0.0481369	1.85099e-10	9.51932e-12	6.245e-13
SNOWBALL_004384_st	292702	ZKSCAN1		7.485	7.415	7.74625	7.6125	7.7675	7.5775	7.8425	7.57		1.04972	1.09714	1.14076	1.2079		0.476815	0.11886	0.0198104	0.000712283
SNOWBALL_004385_st	292703	CUX1		7.29875	7.3025	7.08125	6.83875	6.97125	6.96	7.01125	7.01125		-1.0026	1.18304	1.00783	1		0.967318	1.91332e-05	0.895408	1
SNOWBALL_004392_s_st	292709	HIP1		6.7375	7.09625	7.04375	8.0275	6.6875	7.66875	6.5775	7.6525		-1.28231	-1.9776	-1.97418	-2.10672		0.00217539	5.67122e-12	6.0957e-12	4.18825e-13
SNOWBALL_004398_st	292715	TBL2,BCL7B		7.36875	7.6425	7.125	7.205	6.965	7.045	6.82875	7.0525		-1.20895	-1.05702	-1.05702	-1.16777		0.00876506	0.539948	0.539948	0.0355442
SNOWBALL_004413_s_st	292727	LOC100521482		9.22875	9.3575	8.59875	8.825	8.38375	8.75875	8.24125	8.50875		-1.09335	-1.16979	-1.29684	-1.20372		0.452293	0.13626	0.00830036	0.0697743
SNOWBALL_004422_st	292736	TYW1		6.62875	6.69375	6.38	6.635	6.20375	6.5375	6.1775	6.41625		-1.04608	-1.19334	-1.26028	-1.17997		0.630376	0.0144072	0.00122014	0.0227827
SNOWBALL_004441_st	292755	FUS		9.3575	9.1225	8.14	8.34625	8.11625	8.06625	8.505	7.9525		1.17691	-1.15369	1.03526	1.46662		0.160117	0.229952	0.824517	0.000358024
SNOWBALL_004443_st	292757	PHKG1		5.09375	5.065	4.85375	5.15	4.8125	5.18875	4.7575	5.47875		1.02013	-1.22795	-1.29796	-1.64861		0.89359	0.0387665	0.00728324	8.89846e-07
SNOWBALL_004446_st	292760	AUTS2		5.3875	4.78875	6.0075	4.9875	6.40625	4.48125	6.6875	4.7175		1.5144	2.02792	3.79737	3.91768		0.00484869	3.5387e-06	6.03786e-13	3.0126e-13
SNOWBALL_004452_st	292766	REXO5		7.96	7.90375	6.47375	6.96	6.27	6.94375	6.3125	6.59125		1.03976	-1.4008	-1.59521	-1.21314		0.62984	2.91929e-07	1.10579e-10	0.00177024
SNOWBALL_004457_st	292771	XYLT1		7.1225	6.80875	6.89125	7.305	6.4675	6.85625	6.5075	6.95375		1.24293	-1.33214	-1.30926	-1.36249		0.00443465	0.000188307	0.000429267	6.2967e-05
SNOWBALL_004467_st	292781	PHKG1		4.86375	4.97	4.77625	4.9675	4.72625	5.0325	4.8	5.19125		-1.07643	-1.14175	-1.23649	-1.31153		0.427522	0.106249	0.00623059	0.000470588
SNOWBALL_004472_st	292786	CPPED1		6.41875	6.48625	6.435	5.79875	6.69125	5.86625	6.6575	6.13125		-1.0479	1.55428	1.77154	1.44018		0.742334	2.44407e-05	1.78243e-07	0.000386952
SNOWBALL_004475_st	292789	GUSB		7.875	8	8.37625	8.12375	8.5725	8.02	8.56125	7.935		-1.09051	1.19127	1.46662	1.54355		0.258275	0.010696	1.50943e-07	8.56478e-09
SNOWBALL_004478_st	292792	PDZD9		6.17	5.6175	6.33	5.99375	6.375	6.065	6.33	6.105		1.46662	1.26247	1.23971	1.16878		0.000373948	0.0337946	0.0528905	0.184219
SNOWBALL_004487_s_st	292801	ERI2		6.32625	6.30125	5.08875	5.21625	5.01	5.495	5.03125	4.855		1.01748	-1.0924	-1.39959	1.12994		0.913539	0.478865	0.000976873	0.293087
SNOWBALL_004489_st	292803	ARHGAP17		7.85875	7.90625	7.625	7.48375	7.5825	7.46625	7.6325	7.4225		-1.03347	1.10286	1.08391	1.15669		0.551885	0.0284992	0.0793882	0.000900753
SNOWBALL_004501_st	292815	NSMCE1		9.1375	9.21875	9.305	9.6175	9.185	9.7125	9.1675	9.8175		-1.05793	-1.24186	-1.44143	-1.56917		0.640175	0.0196915	7.92899e-05	2.30461e-06
SNOWBALL_004506_st	292820	SBDS		8.5175	8.6525	8.5575	8.7325	8.52875	8.84375	8.32375	8.88125		-1.09809	-1.12896	-1.24401	-1.47172		0.0735721	0.016547	1.94358e-05	6.07296e-11
SNOWBALL_004515_st	292829	ABCC1,MIR7135		9.15125	9.22625	8.9725	8.6675	9.185	8.695	9.17375	8.56625		-1.05336	1.23542	1.40444	1.52362		0.619458	0.00889313	3.28748e-05	6.67214e-07
SNOWBALL_004523_st	292837	TMEM159		6.85	7.04625	7.2675	7.38	7.38125	7.625	7.1075	7.62875		-1.14572	-1.0811	-1.18407	-1.4352		0.140795	0.453563	0.0576843	3.49235e-05
SNOWBALL_004524_st	292838	PARN		8.045	7.73	8.36375	8.18125	8.55	8.4075	8.49	8.47125		1.24401	1.13485	1.10382	1.01308		3.17576e-05	0.0151914	0.0658338	0.867124
SNOWBALL_004526_st	292840	THSD7B,LOC100524402		9.79875	9.855	9.00875	9.2325	8.92875	9.2775	8.9475	9.18875		-1.03976	-1.16777	-1.27346	-1.18202		0.640244	0.0155679	0.000154819	0.00872334
SNOWBALL_004530_st	292844	VKORC1		9.79	9.8875	9.925	9.94125	10.0912	9.80875	10.0325	9.7025		-1.06992	-1.01133	1.2163	1.25701		0.386155	0.913268	0.00304486	0.000547456
SNOWBALL_004534_st	292848	GTF2I		9.06625	9.13875	8.9575	8.7525	8.995	8.82375	9.0975	8.76375		-1.05154	1.15269	1.12603	1.26028		0.434997	0.00820258	0.0297342	2.25969e-05
SNOWBALL_004537_st	292851	ABCC1		7.9675	7.96875	7.71625	7.46	7.8775	7.375	7.87875	7.33875		-1.00087	1.19437	1.41667	1.45397		0.994251	0.0334932	2.82056e-05	8.35799e-06
SNOWBALL_004561_st	292875	SEPHS2		8.20875	8.35375	8.055	8.2225	7.9975	8.23625	8.00875	8.36375		-1.10573	-1.12311	-1.17997	-1.27899		0.271296	0.190203	0.046983	0.00231977
SNOWBALL_004563_st	292877	PSPH		7.565	4.7	6.33	6.37625	5.90875	5.685	5.3425	5.42125		7.28536	-1.03258	1.16777	-1.0561		7.70258e-21	0.863649	0.269226	0.753167
SNOWBALL_004571_st	292885	RABGEF1		7.37125	7.60375	6.8775	7.18125	6.8275	7.27375	6.74625	7.22875		-1.17487	-1.23435	-1.36249	-1.39716		0.0422797	0.00653243	7.43175e-05	2.17462e-05
SNOWBALL_004574_st	292888	ABCC1		8.23	8.35875	8.06375	7.69125	8.11125	7.48	8.11	7.36625		-1.09335	1.29459	1.54891	1.67452		0.282985	0.000433308	3.851e-08	7.0442e-10
SNOWBALL_004576_st	292890	SNX29		6.44375	6.1175	6.4225	6.18875	6.385	6.09875	6.48625	6.32		1.25375	1.17589	1.21947	1.12214		0.000442744	0.0123168	0.00199674	0.0880967
SNOWBALL_004580_st	292894	TPST1		7.43	8.04	8.2475	8.34375	8.455	8.53625	8.61625	8.52625		-1.52626	-1.06899	-1.05793	1.06437		9.74589e-06	0.573926	0.646437	0.604043
SNOWBALL_004584_st	292897	BCKDK		8.19375	8.2675	7.94375	7.64375	7.74375	7.5125	7.71375	7.55125		-1.05245	1.23114	1.17385	1.11922		0.506253	0.000819016	0.0103344	0.0842289
SNOWBALL_004585_st	292898	VKORC1L1		8.59375	8.77375	8.52375	8.915	8.55625	9.12625	8.51875	9.12375		-1.13288	-1.31153	-1.48452	-1.52098		0.290743	0.00929791	0.000155006	6.49413e-05
SNOWBALL_004593_st	292906	SNX29		6.52375	6.25625	6.7	6.55125	6.7	6.28625	6.53875	6.2575		1.20372	1.10861	1.33214	1.21525		0.00253672	0.114781	6.01691e-06	0.00149988
SNOWBALL_004594_st	292907	DCUN1D3		7.1125	7.55	6.58375	7.7725	6.275	7.735	6.18375	7.71375		-1.35426	-2.27955	-2.75108	-2.88786		0.0471129	1.90684e-07	1.54061e-09	4.61825e-10
SNOWBALL_004599_st	292911	ECM2		6.85375	6.83	9.31375	9.395	9.44375	8.81	9.25375	8.24375		1.0166	-1.05793	1.55159	2.01391		0.952713	0.821746	0.0108999	5.56351e-05
SNOWBALL_004600_st	292912	CKAP2L		8.51875	8.6525	5.64875	5.915	5.22	6.4575	4.765	5.07125		-1.09714	-1.20268	-2.3579	-1.23649		0.576702	0.197121	3.74054e-09	0.127257
SNOWBALL_004607_st	292919	RMND5A		6.71375	6.70125	7.27125	7.69875	7.32375	8.12625	7.435	8.23		1.0087	-1.3449	-1.74412	-1.73508		0.94781	0.000317151	1.83311e-09	2.32111e-09
SNOWBALL_004610_st	292922	ANAPC1		7.98375	8.07	7.3525	7.20125	7.45875	7.335	7.57125	7.22625		-1.06161	1.11053	1.08956	1.27015		0.464867	0.148193	0.256171	0.0003867
SNOWBALL_004614_st	292926	CHMP3		8.84375	8.6075	8.99	8.68125	9.1175	8.7675	8.95125	8.89125		1.17793	1.23863	1.27456	1.04247		0.00761191	0.000475007	8.57402e-05	0.597478
SNOWBALL_004618_s_st	292930	ZNF169		5.53375	5.44375	5.55125	5.3	5.3925	5.145	5.55625	5.18875		1.06437	1.19024	1.18715	1.29012		0.58102	0.0573142	0.0617122	0.00397742
SNOWBALL_004621_st	292933	NCAPH		7.61375	7.57125	5.20875	5.24625	4.83125	5.5925	4.58375	4.64375		1.0299	-1.02633	-1.69496	-1.04247		0.8557	0.87421	2.79631e-06	0.788075
SNOWBALL_004622_st	292934	PMM2		7.02375	7.31	6.9275	6.8725	6.9275	6.895	7.105	6.845		-1.21947	1.03886	1.02278	1.19748		0.00107854	0.63145	0.795778	0.00298739
SNOWBALL_004628_st	292940	TBC1D8		6.2625	5.8475	6.2175	6.4125	6.1175	6.24	6.0325	6.27625		1.3333	-1.14472	-1.08862	-1.18407		2.75197e-08	0.00441993	0.0889371	0.000381879
SNOWBALL_004638_st	292950	LOC100513346		6.395	6.405	6.1575	6.28625	6.16625	6.56375	6.2325	6.48		-1.00696	-1.09335	-1.31722	-1.18715		0.945428	0.197097	1.82408e-05	0.00655586
SNOWBALL_004642_st	292954	GCC2		7.1725	7.25875	7.4675	7.74625	7.73875	7.65125	7.7425	7.31		-1.06161	-1.21314	1.06253	1.34957		0.69806	0.109665	0.693116	0.00871514
SNOWBALL_004645_st	292957	CCDC138		5.6775	5.22	5.68625	5.77	5.57625	5.55	5.485	5.435		1.37316	-1.05977	1.01836	1.03526		2.61149e-05	0.530568	0.870663	0.734817
SNOWBALL_004648_st	292960	UXS1		7.7375	7.84875	7.48	7.47125	7.49375	7.26875	7.5375	7.28375		-1.08016	1.00608	1.16878	1.1923		0.227381	0.947851	0.0067981	0.00218935
SNOWBALL_004656_st	292968	ANAPC1		8.065	8.15	7.5725	7.40125	7.7	7.44	7.745	7.24		-1.06069	1.12603	1.19748	1.41912		0.364971	0.0371201	0.00117525	1.12071e-08
SNOWBALL_004658_st	292970	DECR2		5.7775	5.96375	6.43625	6.24625	6.53625	6.2025	6.56625	6.14625		-1.1378	1.14076	1.26028	1.33793		0.0550895	0.0497181	0.000386493	1.24706e-05
SNOWBALL_004664_st	292976	TXNDC11		7.10625	7.4775	7.1175	6.99125	7.105	6.92625	7.205	7.0325		-1.29347	1.09145	1.1319	1.12701		3.96051e-07	0.0815628	0.0101448	0.0133449
SNOWBALL_004665_st	292977	NA		8.455	8.38	7.84	7.59125	7.8125	7.48125	7.86625	7.35125		1.05336	1.18818	1.2581	1.42899		0.543966	0.0119704	0.000751895	6.53326e-07
SNOWBALL_004667_st	292979	HMOX2		6.8275	6.85875	6.89	7.1725	6.9125	7.24875	6.86375	7.39125		-1.0219	-1.2163	-1.26247	-1.44143		0.800885	0.00103549	0.000108985	2.18138e-08
SNOWBALL_004669_st	292981	OGN		8.13875	8.14625	10.0825	10.2862	10.41	9.58	10.075	8.44		-1.00521	-1.15169	1.77769	3.10588		0.985328	0.495799	0.000633901	2.17301e-09
SNOWBALL_004675_st	292987	ACTR1B		9.95375	9.8025	9.67625	9.81	9.63	9.75625	9.43	9.69625		1.11053	-1.09714	-1.09145	-1.20268		0.0286311	0.0568604	0.0747905	9.97319e-05
SNOWBALL_004678_st	292990	RNPS1		9.07125	9.05	8.43625	8.49	8.3175	8.555	8.22875	8.47875		1.01484	-1.03796	-1.17895	-1.18921		0.869163	0.631263	0.00559555	0.00348236
SNOWBALL_004679_st	292991	TSC2		6.615	6.245	6.9225	6.22625	7.00375	6.32625	7.10375	6.41		1.29235	1.62029	1.59937	1.61748		4.60474e-05	4.91098e-11	1.03508e-10	5.42365e-11
SNOWBALL_004682_st	292994	THNSL2		5.22875	4.8275	5.50125	5.58625	5.7175	5.85375	5.805	5.995		1.32065	-1.06069	-1.09904	-1.14076		0.00812632	0.673747	0.456942	0.264302
SNOWBALL_004688_st	293000	RNF103		6.66625	6.33	7.41125	7.8125	7.53375	7.905	7.66125	8.08875		1.26247	-1.32065	-1.29347	-1.3449		0.000273799	1.95953e-05	6.7196e-05	6.56588e-06
SNOWBALL_004690_st	293002	CENPP		7.71875	7.94875	6.54875	6.3475	6.67	6.065	6.5525	5.8		-1.17283	1.14969	1.52098	1.68471		0.208844	0.28516	0.000276415	9.79021e-06
SNOWBALL_004691_st	293003	GLYR1,ROGDI		9.465	9.47375	9.195	9.30875	9.29	9.51125	9.27875	9.5575		-1.00608	-1.08204	-1.16574	-1.21314		0.955966	0.308564	0.02571	0.00427016
SNOWBALL_004696_st	293008	ZC3H8		5.9275	5.62	5.96125	5.64875	6.1675	5.54875	6.22375	5.61125		1.23756	1.24186	1.53554	1.52891		0.0843259	0.0786038	0.000280166	0.000320198
SNOWBALL_004701_st	293013	HAGH		5.6075	5.7925	5.86625	5.98375	5.79625	6.30375	5.78625	6.34		-1.13682	-1.08485	-1.42158	-1.4679		0.313688	0.562256	0.00149499	0.000543708
SNOWBALL_004711_st	293023	PGP		7.60625	7.99375	7.3575	7.36	7.25875	7.395	7.27375	7.2975		-1.30812	-1.00173	-1.09904	-1.0166		0.000498405	0.989485	0.279476	0.889083
SNOWBALL_004712_s_st	293024	NPAS2		7.81	7.97	7.8075	7.9775	7.35	7.805	7.165	7.71875		-1.11729	-1.12506	-1.37078	-1.4679		0.187822	0.156665	5.1759e-05	1.7057e-06
SNOWBALL_004713_st	293025	CARD19		6.315	5.95375	6.2175	6.045	6.115	5.9125	5.97125	5.83125		1.28454	1.12701	1.15069	1.10191		0.000414996	0.111865	0.0553981	0.215449
SNOWBALL_004725_st	293036	GNG13		5.21	5.33	5.3175	5.3725	5.2975	5.5675	5.31125	5.735		-1.08673	-1.03886	-1.20581	-1.34141		0.506398	0.792089	0.076949	0.00368734
SNOWBALL_004747_st	293058	ZC3H6		7.28125	6.91625	7.6275	7.45	7.685	7.77875	7.67625	7.7525		1.28788	1.13092	-1.06714	-1.05427		0.00558813	0.224094	0.576183	0.662629
SNOWBALL_004748_st	293059	EMP2		6.90625	7.03875	5.665	5.90375	5.44625	6.2325	5.2725	6.395		-1.09619	-1.17997	-1.72459	-2.17724		0.523007	0.190846	4.82628e-06	2.10161e-09
SNOWBALL_004749_st	293060	NCK2		6.75625	6.62375	6.47375	6.24375	6.49	6.22375	6.66	6.22375		1.09619	1.17283	1.20268	1.35308		0.224331	0.0209023	0.00685759	1.4219e-05
SNOWBALL_004751_st	293062	PKD1		6.59125	7.06875	6.54625	7.0475	6.28625	6.64875	6.45125	6.7375		-1.39233	-1.41544	-1.28565	-1.21947		9.92289e-05	4.76987e-05	0.00284769	0.0201468
SNOWBALL_004753_st	293064	DEXI		7.77625	7.8775	8.6475	8.2425	8.605	8.36875	8.58	8.4475		-1.0727	1.32409	1.17793	1.09619		0.493869	0.000755164	0.057913	0.342059
SNOWBALL_004760_st	293070	NAA60,ZNF174		6.52875	6.42	6.7125	6.575	6.745	6.6475	6.68375	6.6925		1.07829	1.1	1.06992	-1.00608		0.0256143	0.00410837	0.0483627	0.906489
SNOWBALL_004776_st	293085	MRPS5		6.72	6.82	6.47625	6.62125	6.53	6.7025	6.4125	6.855		-1.07177	-1.10573	-1.12701	-1.35896		0.370866	0.160236	0.0846664	6.56058e-06
SNOWBALL_004778_st	293087	PIGQ		6.32375	6.275	6.23875	5.98625	6.22375	6.105	6.25875	6.28125		1.03437	1.19127	1.08579	-1.01572		0.705713	0.00805855	0.267696	0.875737
SNOWBALL_004780_s_st	293089	TMEM87B		6.74625	6.58875	6.805	7.0875	6.79375	7.0775	6.80125	7.03875		1.11535	-1.2163	-1.21736	-1.17895		0.1142	0.00256872	0.00245642	0.0118948
SNOWBALL_004781_st	293090	CKAP2L		8.40875	8.5775	5.5575	5.73625	4.93125	6.2325	4.88875	5.20375		-1.12408	-1.1319	-2.46442	-1.24401		0.460843	0.428843	1.14266e-09	0.116156
SNOWBALL_004795_st	293104	OMD		6.955	8.185	9.75125	11.3012	9.51375	10.5237	9.105	10.1212		-2.34567	-2.92817	-2.01391	-2.02265		2.19433e-07	9.46186e-10	9.97856e-06	8.95982e-06
SNOWBALL_004800_st	293109	PDPK1		8.86375	8.85875	8.39125	8.39875	8.22375	8.5225	8.36	8.5475		1.00347	-1.00521	-1.23008	-1.13879		0.96635	0.948648	4.41737e-05	0.00967434
SNOWBALL_004805_st	293114	CNNM4		6.08875	5.92875	5.6675	5.215	5.85125	5.28875	5.86375	5.31625		1.11729	1.36841	1.47683	1.46155		0.329384	0.0014321	8.82498e-05	0.000130667
SNOWBALL_004808_st	293117			6.87625	7.0775	7.0325	7.12625	6.9575	7.0475	6.90875	7.23875		-1.14969	-1.06714	-1.06437	-1.25701		0.0479553	0.428301	0.451147	0.000826811
SNOWBALL_004818_st	293127	ARID5A		5.33875	5.4475	5.00875	5.3825	5.045	5.475	5.215	5.69625		-1.07829	-1.29572	-1.34723	-1.39595		0.498058	0.00409498	0.000948862	0.000231925
SNOWBALL_004829_st	293137	CLUAP1		6.40875	6.13375	6.325	6.2275	6.39375	6.33875	6.195	6.29		1.20999	1.06992	1.03886	-1.06807		0.00259331	0.36101	0.648229	0.376217
SNOWBALL_004831_st	293139	IARS		10.1775	8.99625	9.88625	9.7025	9.8325	9.16875	9.55	9.18875		2.26773	1.13583	1.5842	1.28454		1.36793e-14	0.137151	8.5962e-08	0.00168588
SNOWBALL_004836_st	293144	COX5B		6.34375	6.44375	6.01375	6.07	5.99125	6.1775	5.90375	6.1925		-1.07177	-1.03976	-1.1378	-1.22158		0.411825	0.682095	0.0825299	0.00479571
SNOWBALL_004838_s_st	293146	NCK2		7.15625	7.07	6.92	6.56125	6.82375	6.57625	6.9675	6.6375		1.06161	1.28231	1.18715	1.25701		0.541513	0.00140926	0.0311045	0.00333579
SNOWBALL_004861_st	293169	ALG1		6.21	6.1525	6.3325	5.9725	6.3175	6.00625	6.435	6.07		1.04066	1.28343	1.24078	1.28788		0.743557	0.00448146	0.014853	0.00394008
SNOWBALL_004863_st	293171	ANAPC1		8.28375	8.31375	7.64375	7.445	7.72	7.59125	7.82875	7.4475		-1.02101	1.1477	1.09335	1.30247		0.793744	0.0139819	0.134203	4.25642e-06
SNOWBALL_004866_st	293174	ASPN		10.3012	9.89	11.47	11.4388	11.515	10.7862	11.1375	10.53		1.32984	1.0219	1.6572	1.52362		0.0208795	0.909084	4.30325e-05	0.000547025
SNOWBALL_004873_st	293181	MAP4K4		8.5025	8.52625	8.575	8.62125	8.56625	8.94375	8.6825	9.025		-1.0166	-1.03258	-1.29909	-1.26795		0.844507	0.671868	7.25495e-06	3.72028e-05
SNOWBALL_004878_st	293186	ADCY9		6.04625	6.0825	6.43875	6.35875	6.5025	6.19375	6.65625	6.25		-1.02544	1.05702	1.23863	1.32524		0.757079	0.425062	0.000241466	2.94611e-06
SNOWBALL_004890_st	293198	CARHSP1		7.795	7.22625	7.1625	6.79125	7.31125	6.93875	7.2825	7.0925		1.48324	1.29347	1.29459	1.14076		1.67886e-05	0.0041025	0.00397486	0.178074
SNOWBALL_004898_st	293206	LIMS1		9.39625	9.7225	9.29375	9.43125	9.215	9.005	9.11375	8.7375		-1.25375	-1.1	1.15669	1.29796		0.00186033	0.240922	0.0528869	0.000349327
SNOWBALL_004899_st	293207	ZNF169		4.82	4.87625	4.85875	4.76	4.915	4.6875	4.97125	4.4575		-1.03976	1.07085	1.1708	1.42776		0.809539	0.641656	0.200028	0.00143732
SNOWBALL_004902_st	293210	GNPTG		8.16625	8.1925	8.815	8.5175	8.9525	8.4225	8.76375	8.375		-1.01836	1.22901	1.44393	1.30926		0.854525	0.00191485	2.1865e-07	6.2646e-05
SNOWBALL_004906_st	293214	ATP6V0C		9.0625	9.20875	8.9375	8.6775	8.95125	8.81125	8.95125	8.92625		-1.10669	1.19748	1.10191	1.01748		0.108608	0.00245688	0.127563	0.844219
SNOWBALL_004910_st	293218	POLR1B		7.77375	8.04125	7.685	7.76875	7.71375	7.93625	7.72375	7.89		-1.20372	-1.05977	-1.16675	-1.12214		0.00724909	0.493241	0.027875	0.115694
SNOWBALL_004913_st	293221	REV1		6.67875	6.5875	6.5725	6.1675	6.7375	6.2075	6.7525	6.1325		1.06529	1.32409	1.44393	1.53688		0.571404	0.00137514	3.7987e-05	2.49152e-06
SNOWBALL_004917_st	293225	KDM3A		7.0725	6.4725	7.61	7.19375	7.795	7.31375	7.86125	7.42375		1.51572	1.33445	1.39595	1.35426		8.25503e-08	7.39838e-05	6.84915e-06	3.42431e-05
SNOWBALL_004918_st	293226	CNNM3		5.96625	6.0625	6.23375	6.23375	6.05875	6.40375	6.28875	6.67		-1.06899	1	-1.27015	-1.30247		0.20653	1	1.69161e-06	2.22099e-07
SNOWBALL_004921_st	293229	TMEM131		9.93375	9.66125	9.8325	9.7725	9.75	9.51125	9.695	9.42625		1.2079	1.04247	1.17997	1.20476		0.00302433	0.615282	0.00979079	0.00346025
SNOWBALL_004936_st	293244	GEN1		6.7875	6.79875	4.3875	4.49875	3.89875	4.6275	3.79125	3.805		-1.00783	-1.08016	-1.6572	-1.00958		0.965813	0.587554	9.2184e-06	0.957921
SNOWBALL_004937_st	293245	BUD23		7.065	6.905	7.5725	7.27	7.3275	7.895	7.385	8.415		1.11729	1.23328	-1.48195	-2.04202		0.642201	0.314177	0.034021	9.68108e-05
SNOWBALL_004939_st	293247	PNO1		8.01625	8.04125	7.5025	7.57375	7.4425	7.78875	7.36625	7.67125		-1.01748	-1.05063	-1.27125	-1.23542		0.863348	0.561043	0.000357522	0.00160298
SNOWBALL_004945_st	293253			5.3925	5.21625	5.83375	5.76375	5.74875	6.02	5.79	6.155		1.12994	1.04972	-1.20685	-1.28788		0.196543	0.673225	0.0325501	0.0032842
SNOWBALL_004946_st	293254	FOXN2		7.50625	7.65875	7.2575	7.7175	7.34125	7.82	7.4	7.73375		-1.11149	-1.37554	-1.39354	-1.26028		0.196387	2.61883e-05	1.34541e-05	0.00187215
SNOWBALL_004947_st	293255	PTRHD1		6.35875	6.20375	6.0525	5.82125	6.05125	5.41875	5.8525	5.12375		1.11342	1.17385	1.55025	1.6572		0.338361	0.120691	1.02982e-05	7.19845e-07
SNOWBALL_004948_st	293256	EIF2AK2		7.64625	7.5425	8.345	8.98875	8.48125	8.52625	8.4525	8.51875		1.07456	-1.56238	-1.03168	-1.04699		0.644684	0.000178529	0.860358	0.785319
SNOWBALL_004952_s_st	293259	VAX2		6.69	6.76875	6.61125	6.37	6.61625	6.09375	6.4975	6.0975		-1.0561	1.18202	1.43644	1.31951		0.459987	0.00608949	4.17584e-08	9.14151e-06
SNOWBALL_004953_st	293260	LRPPRC		9.06875	9.06	8.54875	8.59875	8.57625	8.8425	8.62375	8.86875		1.00608	-1.03526	-1.20268	-1.18509		0.930048	0.522936	3.08198e-05	0.000109844
SNOWBALL_004958_st	293265	DPY30		8.10375	7.98375	7.64	7.4825	7.71125	7.4875	7.57875	7.57375		1.08673	1.11535	1.16777	1.00347		0.163422	0.0551646	0.00485644	0.969531
SNOWBALL_004966_st	293273	RBAK		6.20625	5.7875	6.40875	6.52125	6.46875	6.5025	6.5375	6.5		1.33677	-1.0811	-1.02367	1.02633		0.000206275	0.397708	0.838493	0.818353
SNOWBALL_004968_st	293275	SERTAD2		8.55375	8.4825	8.42	7.745	8.22	7.54625	8.085	7.25375		1.05063	1.5966	1.59521	1.77923		0.538546	2.6251e-10	2.7572e-10	7.4591e-13
SNOWBALL_004980_st	293287	ERLEC1		9.0825	9.42625	9.15	9.21	9.28	9.0575	9.28	8.88625		-1.26905	-1.04247	1.16675	1.3138		3.07231e-05	0.558716	0.00617175	2.88282e-06
SNOWBALL_004982_st	293289	PCBP1		9.6225	9.64625	9.18125	9.30875	9.11875	9.37625	9.25125	9.46875		-1.0166	-1.0924	-1.19541	-1.16272		0.861519	0.20237	0.00460899	0.0179327
SNOWBALL_004986_st	293293	LOXL3		7.60125	7.40875	6.685	7.23875	6.24625	6.82875	6.03375	6.7025		1.14274	-1.4679	-1.49744	-1.5897		0.324895	0.00108851	0.000600151	9.40306e-05
SNOWBALL_004987_st	293294	PPM1B		6.92	6.96	6.92625	7.225	6.97875	7.38375	6.9975	7.31625		-1.02811	-1.23008	-1.32409	-1.24725		0.793753	0.00525141	0.000166132	0.00284815
SNOWBALL_004994_st	293301	PAIP2B		5.885	5.7675	6.02375	6.6325	5.9125	6.8975	5.79875	6.96125		1.08485	-1.52494	-1.97931	-2.23845		0.584144	0.000297	5.66551e-08	1.04514e-09
SNOWBALL_005002_st	293309	PRKD3		9.1275	9.03	9.26875	9.12625	9.33875	9.04625	9.2825	8.8525		1.06992	1.10382	1.22476	1.34723		0.318072	0.11468	0.000579089	1.29598e-06
SNOWBALL_005004_s_st	293311	GFPT1		7.6725	8.0575	7.8	7.86	7.95625	7.84	8.015	7.6675		-1.30586	-1.04247	1.08391	1.27235		0.000520747	0.687675	0.371106	0.00169747
SNOWBALL_005009_st	293316	CDC42EP3		9.0375	9.1875	7.74125	8.555	6.9975	8.88625	6.6975	8.73		-1.10957	-1.75777	-3.70314	-4.09113		0.450448	1.98713e-06	3.68816e-16	3.40827e-17
SNOWBALL_005013_s_st	293319			10.5762	10.2412	10.8925	10.8788	10.935	11.52	11.3662	11.9875		1.26138	1.00958	-1.50004	-1.53821		0.000248979	0.923793	6.97601e-09	1.57223e-09
SNOWBALL_005019_st	293325	AAK1		9.0375	9.78625	8.69875	9.41375	8.56625	9.0075	8.645	8.76375		-1.68034	-1.64148	-1.35778	-1.08579		6.64302e-10	2.15296e-09	4.19547e-05	0.333252
SNOWBALL_005020_st	293326	SNRPG		7.69125	7.73625	7.28625	7.035	7.33875	7.24	7.38	7.16		-1.03168	1.19024	1.07085	1.16473		0.627096	0.000407401	0.206936	0.00190415
SNOWBALL_005022_st	293328	TTC27		7.6975	7.7725	7.04875	6.83	7.09625	6.80625	6.94375	6.55125		-1.05336	1.16372	1.22264	1.31267		0.699296	0.158577	0.0498536	0.00627166
SNOWBALL_005024_st	293330	RNF149		7.055	6.6725	7.655	7.34625	7.87375	8.29625	8.0725	8.8025		1.3036	1.23863	-1.34025	-1.65864		0.0263732	0.0818749	0.0132798	2.32392e-05
SNOWBALL_005034_st	293340	AFTPH		7.73875	7.39625	7.55	7.26375	7.64875	7.47375	7.49	7.57125		1.26795	1.21947	1.12896	-1.05793		0.000536605	0.00377892	0.0928766	0.506534
SNOWBALL_005036_st	293342	TCF7L1		6.69	6.625	7.43875	7.03125	7.49625	7.28625	7.5625	7.39		1.04608	1.32639	1.15669	1.12701		0.678159	0.00049889	0.0874563	0.175869
SNOWBALL_005037_st	293343	LRRTM4		7.46	6.39125	6.65	5.19125	6.9025	4.30125	6.74125	3.89875		2.09762	2.7487	6.06812	7.17262		0.000614979	5.75185e-06	6.875e-12	5.1343e-13
SNOWBALL_005038_st	293344	MEIS1		6.3625	5.77875	5.97	5.7375	5.87625	5.75125	5.9875	5.89		1.49874	1.17487	1.09051	1.06992		4.84116e-06	0.0714318	0.392434	0.527612
SNOWBALL_005046_st	293352	EML4		8.09875	7.8675	7.98875	7.63125	8.05375	7.625	8.02625	7.475		1.17385	1.2812	1.34607	1.46535		0.0419494	0.00122396	0.000120994	1.77521e-06
SNOWBALL_005049_st	293355	EXOC6B		7.79875	7.6725	7.96875	7.78125	8.10625	7.6725	8.02625	7.64125		1.09145	1.13879	1.35074	1.30586		0.23792	0.0592753	1.03434e-05	7.13319e-05
SNOWBALL_005050_st	293356	SRBD1		8.325	7.97375	7.78625	7.72875	7.805	7.79	7.81375	7.6125		1.27567	1.04066	1.01045	1.14969		3.43182e-05	0.591492	0.908069	0.0170375
SNOWBALL_005052_st	293358	PELI1		7.4225	7.35625	7.905	7.95	8.08125	8.09625	8.43	8.1425		1.04699	-1.03168	-1.01045	1.22052		0.547713	0.705179	0.912672	0.0010107
SNOWBALL_005054_st	293360	HEATR5B		7.38125	7.40375	7.36	7.02125	7.47125	7.1175	7.54375	7.07375		-1.01572	1.26466	1.27788	1.38511		0.869082	0.00019855	0.000107768	7.94703e-07
SNOWBALL_005063_st	293368	PXDN		7.6175	7.685	7.14625	7.71375	6.82	7.6825	6.82	7.75125		-1.0479	-1.48195	-1.81819	-1.90693		0.783798	0.00102664	1.738e-06	3.73097e-07
SNOWBALL_005067_st	293372	MEIS1		6.815	6.02625	6.31875	5.9725	6.375	6.02875	6.29625	6.14625		1.72758	1.27125	1.27125	1.10957		3.26622e-07	0.0187877	0.0187877	0.381432
SNOWBALL_005068_s_st	293373	LGALSL		8.65375	9.23375	7.87	9.3775	7.73875	9.85375	7.83375	9.86875		-1.49485	-2.84317	-4.3319	-4.09823		0.00199959	2.05486e-11	7.18979e-16	2.46171e-15
SNOWBALL_005078_st	293383	VPS54		7.8	7.89	7.6925	7.64875	7.89625	7.63375	7.80375	7.51125		-1.06437	1.03079	1.19956	1.22476		0.421897	0.735516	0.00513535	0.00177729
SNOWBALL_005082_st	293386			6.5975	6.59875	6.81375	6.47	6.76625	6.3	6.775	6.05125		-1.00087	1.26905	1.38151	1.65147		0.997232	0.0994172	0.01975	0.000260433
SNOWBALL_005088_st	293392	TIA1		8.8475	8.91	8.55	8.37	8.71	8.49625	8.64375	8.265		-1.04427	1.13288	1.1597	1.30021		0.632143	0.0857547	0.0363824	0.000160892
SNOWBALL_005089_st	293393	ACTG2		11.915	12.2913	9.7775	11.6925	8.675	11.795	8.05125	11.4262		-1.29796	-3.77114	-8.69388	-10.3747		0.332959	1.11498e-07	2.96331e-13	2.67549e-14
SNOWBALL_005092_s_st	293396	CRIM1		9.58625	9.995	7.59375	7.99375	7.4025	8.465	7.5575	8.39875		-1.32754	-1.31951	-2.08855	-1.7916		0.00479765	0.00582393	2.36448e-10	7.22247e-08
SNOWBALL_005093_s_st	293397	SPAST		8.10125	8.015	8.0775	8.26875	8.21	8.265	8.2325	8.3075		1.06161	-1.14175	-1.03886	-1.05336		0.295439	0.00843333	0.545512	0.377665
SNOWBALL_005094_st	293398	HS1BP3		5.64125	5.605	5.77125	5.65625	5.84375	6.0975	5.9175	6.26375		1.02544	1.08298	-1.1923	-1.27125		0.833674	0.410861	0.0346682	0.00317992
SNOWBALL_005099_st	293403	SPR		7.5675	7.67125	7.8525	7.435	7.94375	7.45125	7.88625	7.39		-1.07456	1.33561	1.40688	1.41054		0.483488	0.000553894	5.67115e-05	5.04599e-05
SNOWBALL_005103_st	293406	HADHB		8.78375	8.83875	8.41375	8.515	8.41875	8.87	8.28875	8.82375		-1.03886	-1.0727	-1.36722	-1.44894		0.616869	0.293462	4.53566e-07	1.01441e-08
SNOWBALL_005111_st	293413	STON1		7.57	7.88375	7.58375	7.485	7.69375	7.68125	7.715	7.53375		-1.24293	1.07085	1.0087	1.13387		0.000108438	0.278052	0.921418	0.026723
SNOWBALL_005116_st	293417	LOC110257041,LOC110256915		8.38375	8.3275	8.08125	8.04875	8.19375	8.01375	8.15	7.7		1.03976	1.02278	1.13288	1.36604		0.728947	0.853234	0.158511	0.000149685
SNOWBALL_005118_st	293419	MAP4K3		7.06125	6.71875	7.00625	7.11125	6.945	6.70625	6.95875	6.4975		1.26795	-1.07549	1.17997	1.37673		0.00548473	0.487381	0.0618996	0.000194657
SNOWBALL_005121_st	293422	CGREF1		5.7625	5.935	5.80125	6.49625	5.6425	6.35125	5.5825	6.3675		-1.12701	-1.61888	-1.63439	-1.72309		0.33782	1.26289e-05	8.9921e-06	1.35154e-06
SNOWBALL_005122_s_st	293423	BIRC6		7.9925	8.4925	7.845	7.84875	7.80375	7.775	7.925	7.835		-1.41421	-1.0026	1.02013	1.06437		1.51198e-05	0.984194	0.865607	0.522553
SNOWBALL_005123_st	293424	BABAM2		8.48625	8.15	8.55	8.32375	8.605	8.2725	8.51875	8.355		1.26247	1.16979	1.25919	1.1202		3.83617e-05	0.00494939	4.57387e-05	0.048294
SNOWBALL_005124_st	293425	SIX2		6.34375	6.22125	7.0125	6.29	7.015	6.135	6.9075	6.24		1.08862	1.65004	1.84038	1.58832		0.354971	8.88205e-09	5.48778e-11	5.62298e-08
SNOWBALL_005127_st	293428	WDR35,TTC32		4.005	4.39875	4.0925	4.05375	4.14125	4.17375	3.99875	4.19125		-1.3138	1.02722	-1.02278	-1.14274		0.00705795	0.858971	0.883767	0.236266
SNOWBALL_005129_st	293430	STRN		8.89	8.62625	8.6825	8.8225	8.6425	8.76125	8.62125	8.7025		1.2006	-1.10191	-1.08579	-1.05793		0.000363522	0.068647	0.133312	0.34272
SNOWBALL_005133_st	293434	RAB10		9.0175	8.81875	8.71375	8.82375	8.74875	8.7725	8.7875	8.8425		1.1477	-1.07923	-1.0166	-1.03886		0.00118908	0.0882213	0.785834	0.460482
SNOWBALL_005139_st	293440	LOC110256544		9.54375	9.7625	8.95625	9.3675	8.93375	9.4225	8.74625	9.2275		-1.16372	-1.32984	-1.40323	-1.39595		0.105569	0.00125399	0.000142066	0.000176407
SNOWBALL_005153_st	293454	MTA3		7.02625	6.695	6.88375	6.66375	6.7775	6.775	6.77625	6.63375		1.2581	1.16473	1.00173	1.10382		0.000110276	0.00999753	0.986067	0.114753
SNOWBALL_005154_st	293455	IAH1		7.525	7.7975	7.5675	7.735	7.5425	7.855	7.47	7.76		-1.2079	-1.12311	-1.24186	-1.22264		0.00382853	0.0913427	0.000906918	0.00206336
SNOWBALL_005155_st	293456	CEBPZOS		8.1025	7.93875	8.4575	8.15625	8.74625	8.29125	8.74875	8.14375		1.1202	1.23221	1.37078	1.52098		0.153285	0.00455769	2.56215e-05	1.09855e-07
SNOWBALL_005157_st	293458	GMCL1		6.61	6.87	6.61875	6.865	6.81875	7.035	6.8575	6.9175		-1.19748	-1.18612	-1.16171	-1.04247		0.00608155	0.00958816	0.0244881	0.627152
SNOWBALL_005158_st	293459	PREB		6.97875	7.76125	6.43625	6.90875	6.175	6.86875	6.2475	7.0225		-1.72011	-1.38751	-1.61748	-1.71119		4.54062e-06	0.00423318	3.55199e-05	5.40963e-06
SNOWBALL_005159_st	293460	SLC35F6		7.44	7.52125	7.4225	7.45375	7.3175	7.3625	7.2275	7.47125		-1.05793	-1.0219	-1.03168	-1.18407		0.339662	0.761635	0.641054	0.000896533
SNOWBALL_005165_st	293466	CENPO		7.2875	7.13	4.965	4.84375	4.69375	5.2975	4.48875	4.525		1.11535	1.08768	-1.51966	-1.02544		0.51962	0.638477	0.00210856	0.905517
SNOWBALL_005171_st	293472	SLC5A6		7.095	7.6575	6.9775	7.99	6.75875	8.8725	7.13375	9.1575		-1.47683	-2.0174	-4.32815	-4.06639		0.00409493	8.59559e-07	2.77707e-15	1.0951e-14
SNOWBALL_005173_st	293473	RMDN2		5.13625	5.0325	5.76625	5.655	5.8575	5.59875	5.78875	5.2975		1.07456	1.08016	1.19644	1.40566		0.609592	0.57864	0.122135	0.0017215
SNOWBALL_005177_st	293477			4.695	4.6875	4.7725	4.855	4.6025	4.8575	4.64	4.98125		1.00521	-1.05885	-1.19334	-1.26685		0.972029	0.62495	0.0570546	0.00862156
SNOWBALL_005182_st	293482	KIAA1841		6.00625	5.64625	5.30875	4.51375	5.41375	4.765	5.58125	4.36625		1.28343	1.73508	1.56781	2.32141		0.0338823	3.71763e-06	0.000106333	2.50896e-10
SNOWBALL_005186_st	293485	VIT		3.1825	3.085	3.285	4.17375	3.28125	4.60625	3.3825	4.24875		1.06992	-1.85157	-2.50533	-1.82292		0.818369	0.00231144	9.8111e-06	0.00298979
SNOWBALL_005188_st	293487	TPST1		2.21375	2.505	2.89625	2.75125	3.19875	2.11875	3.6975	1.95125		-1.2237	1.10573	2.11404	3.35485		0.49627	0.766814	0.00185742	1.48943e-06
SNOWBALL_005189_st	293488	LOC100625479		11.61	12.0513	12.0025	11.8088	12.0675	11.8825	12.2113	11.7288		-1.35778	1.14373	1.13682	1.39716		0.000220853	0.127553	0.149255	6.10211e-05
SNOWBALL_005195_s_st	293494	LPIN1		5.825	5.65875	6.46375	7.38625	6.60375	8.1425	7.025	8.555		1.12214	-1.8954	-2.90543	-2.88786		0.413835	3.4339e-07	7.0656e-13	8.37049e-13
SNOWBALL_005202_st	293499	OSR1		7.84375	6.54625	6.58	6.07875	6.46625	6.19	6.295	6.35375		2.45803	1.41544	1.21104	-1.04156		4.3877e-14	0.000149529	0.0404141	0.747858
SNOWBALL_005206_st	293503	ACTR2		10.9087	11.085	10.2262	10.345	10.2287	10.4912	10.1887	10.3038		-1.12994	-1.08579	-1.19956	-1.08298		0.0617857	0.242382	0.00387468	0.260899
SNOWBALL_005211_st	293508	WDR43		8.73625	8.8025	8	8.2925	7.995	8.55375	8.20625	8.55375		-1.04699	-1.22476	-1.47299	-1.27235		0.677073	0.0146951	5.19676e-06	0.00343257
SNOWBALL_005215_st	293512	GFPT1		8.68625	9.11375	8.8175	8.85375	8.9675	8.8375	9.05	8.77625		-1.3449	-1.02544	1.09429	1.20895		2.4707e-08	0.70385	0.0766333	0.00011026
SNOWBALL_005218_st	293515	LOC100514282		6.78375	6.92875	7.03375	7.52375	6.9725	7.2775	6.935	7.24		-1.10573	-1.40444	-1.23542	-1.23542		0.232928	1.18134e-05	0.00524827	0.00524827
SNOWBALL_005219_st	293516	RBKS		6.86625	6.57125	7.10875	7.01625	7.17625	7.11	7.0925	7.11		1.22688	1.06622	1.04699	-1.0122		0.00538645	0.474228	0.632639	0.916011
SNOWBALL_005220_st	293517	RHOQ		9.4325	8.86	9.86625	9.44875	10.07	9.47625	10.1088	9.40125		1.4871	1.33561	1.50916	1.63297		0.000121444	0.00476822	7.10564e-05	3.7704e-06
SNOWBALL_005222_s_st	293519	TPRKB		6.05375	5.66125	5.565	5.28	5.4875	5.345	5.44625	5.3225		1.31267	1.21841	1.10382	1.08956		0.00460937	0.0455266	0.382082	0.461957
SNOWBALL_005226_st	293523	EVA1A		6.435	6.2575	6.85	6.325	6.715	6.47125	6.85	6.6525		1.13092	1.43893	1.18407	1.14671		0.251028	0.000155166	0.0935301	0.191566
SNOWBALL_005235_st	293531	CAMKMT		6.5	6.46	6.41	6.345	6.63375	6.3325	6.50875	6.14375		1.02811	1.04608	1.23221	1.28788		0.798897	0.653056	0.00595684	0.000840438
SNOWBALL_005239_st	293535	CFAP36		7.4475	7.385	7.0425	6.9525	7.2075	6.97125	7.15875	6.77		1.04427	1.06437	1.17793	1.30926		0.709419	0.564484	0.0649882	0.00157092
SNOWBALL_005240_st	293536	AUP1		9.37	9.30625	9.11375	9.29125	8.9375	9.31875	8.92125	9.4375		1.04518	-1.13092	-1.30247	-1.43023		0.643615	0.110183	0.00028366	2.15063e-06
SNOWBALL_005245_st	293541	RETSAT		6.09	5.8475	6.93625	7.14125	6.7775	7.645	6.8675	7.6375		1.18304	-1.15269	-1.8245	-1.70527		0.112526	0.194063	3.07229e-08	4.18751e-07
SNOWBALL_005248_st	293544			6.36	6.36125	6.82125	7.07375	7.25875	6.6475	7.01	6.61125		-1.00087	-1.19127	1.52758	1.31837		0.996689	0.202807	0.000686806	0.0298752
SNOWBALL_005252_st	293548	LOC100621247		9.4925	9.4325	9.105	9.00625	9.065	9.19375	8.96875	9.22375		1.04247	1.07085	-1.09335	-1.19334		0.517935	0.2353	0.103104	0.000637655
SNOWBALL_005256_s_st	293551	SOCS5		7.275	6.63	7.97875	6.59625	8.5125	6.83875	8.565	6.91875		1.56374	2.6072	3.19043	3.13019		0.000516579	1.57374e-10	6.99824e-13	1.14378e-12
SNOWBALL_005258_st	293553	PDIA6		9.065	9.07125	8.695	8.545	8.73	8.495	8.68125	8.195		-1.00434	1.10957	1.17691	1.4008		0.97674	0.309391	0.0817065	0.000173819
SNOWBALL_005265_st	293560	NDUFAF7		7.185	6.99375	7.01	7.32625	6.99375	7.2425	6.85125	7.06		1.14175	-1.24509	-1.18818	-1.15569		0.0985125	0.00391164	0.0256612	0.0673499
SNOWBALL_005272_st	293567	PLEKHH2		7.055	7.31375	7.95125	7.9125	8.33125	8.23375	8.5625	8.12		-1.19644	1.02722	1.06992	1.35896		0.0218058	0.809608	0.47235	8.18036e-05
SNOWBALL_005274_st	293569	DGUOK		6.34375	5.95125	6.57	6.34125	6.61375	6.23625	6.52875	6.23		1.31267	1.17182	1.29909	1.23008		9.83984e-05	0.0241999	0.000171573	0.0027587
SNOWBALL_005276_st	293570	ST3GAL5		5.41125	5.3875	6.20875	5.7325	6.27	5.51625	6.0325	5.09125		1.0166	1.39112	1.68617	1.92019		0.928477	0.00435535	1.07444e-05	1.40063e-07
SNOWBALL_005280_st	293572	DHX57		7.8475	8.12125	7.545	7.45875	7.5325	7.4025	7.5425	7.3		-1.20895	1.06161	1.09429	1.18304		7.62683e-05	0.263505	0.0683513	0.000407849
SNOWBALL_005281_st	293573	LOC100516606		9.96125	9.75875	10.0675	9.8075	10.0112	9.75375	9.82	9.80125		1.15069	1.19748	1.19541	1.01308		0.0302186	0.004555	0.0049746	0.894139
SNOWBALL_005287_st	293579	DTNB		6.045	5.25875	6.135	5.92125	5.8225	5.5375	5.77875	5.62125		1.72459	1.1597	1.21841	1.11535		9.72405e-07	0.205206	0.0747447	0.382246
SNOWBALL_005289_st	293581	LOC100738909		2.20625	2.07625	2.41625	2.38375	2.5575	2.3925	2.82125	2.25375		1.09429	1.02278	1.12117	1.48195		0.365245	0.85956	0.226137	7.03478e-06
SNOWBALL_005291_st	293583	ASAP2		7.3275	6.90375	7.02375	6.6275	7.00625	6.80125	7.0875	6.9425		1.34141	1.31608	1.15269	1.10573		4.61058e-05	0.000125763	0.053134	0.198482
SNOWBALL_005293_st	293585	PEX13		7.3725	7.38875	7.2175	7.3375	7.22125	7.49875	7.1825	7.47875		-1.01133	-1.08673	-1.21209	-1.22795		0.907798	0.23181	0.00205773	0.00100716
SNOWBALL_005294_st	293586	CCDC88A		8.66	8.6125	8.51	7.9525	8.695	7.59375	8.58375	6.99		1.03347	1.47172	2.1454	3.01833		0.866068	0.0028944	5.50287e-08	3.85842e-12
SNOWBALL_005297_st	293589	B3GNT2		7.5275	8.6575	8.53625	9.11375	8.5	8.94375	8.37875	8.8625		-2.18859	-1.49226	-1.36014	-1.39837		1.24019e-12	1.04696e-05	0.000519507	0.000166787
SNOWBALL_005298_st	293590	MTHFD2		10.0175	9.41375	8.98125	9.81625	8.5975	8.9725	8.2025	8.63		1.51966	-1.78386	-1.29684	-1.3449		7.59212e-05	2.11336e-07	0.0137706	0.00465797
SNOWBALL_005307_st	293599	FAM98A		8.39625	8.74625	8.26	8.33125	8.4375	8.19	8.585	8.02375		-1.27456	-1.05063	1.18715	1.47555		0.0100018	0.696849	0.0805056	4.26582e-05
SNOWBALL_005311_st	293603	EHBP1		8.065	8.30875	7.98125	8.35625	8.0025	8.685	8.23875	8.61		-1.18407	-1.29684	-1.60492	-1.29347		0.0594448	0.00261514	2.64433e-07	0.00289117
SNOWBALL_005313_st	293605	PPP1R21		6.5125	6.4375	6.17125	6.235	6.14625	6.45125	6.08625	6.47625		1.05336	-1.04518	-1.23542	-1.31039		0.530265	0.606036	0.00140743	5.63171e-05
SNOWBALL_005317_st	293609	NBAS		6.04	6.0225	6.045	5.945	5.98125	5.6175	6.00125	5.59625		1.0122	1.07177	1.28677	1.32409		0.919588	0.453704	0.00095813	0.000251489
SNOWBALL_005319_s_st	293611	LOC110256572		10.805	10.995	10.35	10.6963	10.3738	10.7288	10.14	10.54		-1.14076	-1.27125	-1.27899	-1.31951		0.121212	0.002576	0.00199403	0.000510237
SNOWBALL_005327_st	293619	ID2		9.535	9.31625	9.05625	8.05125	8.85125	8.14125	8.68	8.005		1.16372	2.00694	1.6358	1.5966		0.17373	1.65411e-09	3.46e-06	8.62695e-06
SNOWBALL_005332_st	293624	PCYOX1		9.51125	9.4775	9.4375	9.545	9.5475	9.845	9.4275	9.7125		1.02367	-1.07736	-1.22901	-1.21841		0.752874	0.203916	0.000121167	0.000220526
SNOWBALL_005341_st	293633	BIRC6		6.91625	7.4275	6.6425	6.78875	6.7275	6.70125	6.92	6.8825		-1.42528	-1.10669	1.01836	1.02633		0.000767527	0.420828	0.911958	0.870049
SNOWBALL_005344_st	293636	PSME4		8.40375	8.55125	8.29125	8.9075	8.185	8.79375	8.3225	8.88375		-1.10765	-1.53289	-1.52494	-1.47555		0.0691143	3.02445e-11	4.2435e-11	3.7913e-10
SNOWBALL_005347_st	293639	ANTXR1		9.0425	8.67625	9.91	9.1925	10.145	9.57125	10.05	9.3925		1.289	1.64433	1.48839	1.57735		0.00728755	5.74247e-07	3.35372e-05	3.16686e-06
SNOWBALL_005348_st	293640	RTN4		10.5287	10.1138	10.2275	10.28	10.1462	9.82375	9.97625	9.90375		1.3333	-1.03706	1.2505	1.05154		0.000299626	0.740634	0.00486219	0.627602
SNOWBALL_005350_s_st	293641	RTN4		11.5638	11.12	11.27	11.2563	11.0763	10.7838	10.885	10.8263		1.36014	1.00958	1.22476	1.04156		4.97053e-07	0.91643	0.000473568	0.582543
SNOWBALL_005351_s_st	293642	NCOA1		7.7325	7.05375	8.0025	7.86	8.17375	8.0475	8.1325	7.96375		1.60075	1.10382	1.09145	1.12408		2.88613e-10	0.157804	0.222035	0.0845582
SNOWBALL_005353_s_st	293644	DTNB		7.5225	6.6825	7.5825	7.46125	7.49875	7.03125	7.4625	7.12		1.79005	1.08768	1.38271	1.26795		1.81789e-14	0.178775	1.29776e-07	4.3942e-05
SNOWBALL_005356_s_st	293646	ANXA4		8.3225	8.27875	8.875	9.23375	9.14875	9.3175	9.13875	9.435		1.03079	-1.28231	-1.12408	-1.22795		0.793931	0.00214734	0.187845	0.0119269
SNOWBALL_005363_st	293652	EFEMP1		5.795	6.7725	8.6675	9.47375	9.09375	8.8525	9.5325	8.0625		-1.96905	-1.74866	1.18202	2.77022		0.00171988	0.010212	0.537658	5.0871e-06
SNOWBALL_005365_st	293654	SPDYA		2.23875	2.4475	2.47625	2.145	2.4425	2.43875	2.48	2.32375		-1.15569	1.2581	1.0026	1.11439		0.0737675	0.00302703	0.984015	0.204711
SNOWBALL_005372_s_st	293660	MSH2		6.62625	6.6825	6.19875	5.6	6.0775	5.57625	6.04125	5.1675		-1.03976	1.5144	1.41544	1.83242		0.841881	0.00167642	0.00889173	8.34129e-06
SNOWBALL_005378_st	293665	LOC102163155		5.225	4.9975	5.25875	5.12375	5.37125	4.89125	5.4575	4.90125		1.1708	1.09809	1.39474	1.47044		0.146455	0.440943	0.000955746	0.000144654
SNOWBALL_005381_st	293668	ELMOD3		6.685	7.05625	7.12625	6.685	7.15125	6.80875	6.96375	6.675		-1.29347	1.35778	1.26795	1.22158		0.000695114	6.72433e-05	0.00173118	0.00860422
SNOWBALL_005385_st	293672	HADHA		9.69375	9.91875	9.21875	9.2975	9.14875	9.605	9.10375	9.58		-1.16878	-1.0561	-1.37197	-1.39112		0.000279625	0.255984	1.93108e-10	6.04737e-11
SNOWBALL_005391_st	293678	PKDCC		7.1275	6.70375	7.60875	6.0775	7.745	5.9875	7.64	5.83375		1.34141	2.89036	3.38112	3.49732		0.0268007	1.34704e-11	2.38216e-13	1.0377e-13
SNOWBALL_005400_st	293686	VRK2		7.155	6.89625	6.80125	6.82375	6.78875	6.77125	6.63875	6.73375		1.19644	-1.01572	1.0122	-1.06807		0.00961856	0.881853	0.910172	0.424897
SNOWBALL_005402_st	293688	CRIM1		10.1588	10.5575	8.19875	8.50875	7.8525	8.84	7.99875	8.79		-1.31837	-1.23971	-1.98275	-1.73057		0.0081361	0.0447561	3.88402e-09	5.78035e-07
SNOWBALL_005404_x_st	293690			7.59625	7.33125	7.43125	7.88	7.0375	8.0425	7.05875	7.795		1.20164	-1.36486	-2.00694	-1.66584		0.324768	0.0645297	2.40158e-05	0.00159563
SNOWBALL_005405_st	293691	TRIB2		5.08375	5.80875	6.90875	6.725	6.58125	6.62625	6.53125	6.67625		-1.6529	1.13583	-1.03168	-1.10573		1.0027e-06	0.245328	0.827798	0.384071
SNOWBALL_005410_st	293695	NBAS		7.81	7.7575	7.7075	7.66875	7.8025	7.20625	7.71375	7.0675		1.03706	1.02722	1.51178	1.56509		0.71487	0.797241	1.23636e-07	1.99514e-08
SNOWBALL_005412_st	293697	CAPG		10.1838	9.60125	9.39	9.415	9.335	9.355	9.10625	9.52625		1.49744	-1.01748	-1.01396	-1.33793		5.9386e-05	0.911033	0.929894	0.00336981
SNOWBALL_005414_st	293699	LOC100520903		4.6825	4.76625	5.41625	5.04375	5.6125	5.00625	5.51	4.965		-1.05977	1.29459	1.5223	1.45902		0.611899	0.00342961	4.15822e-06	2.63147e-05
SNOWBALL_005419_st	293704	MTHFD2		9.705	9.03625	8.55	9.335	8.0775	8.53875	7.7675	8.19125		1.5897	-1.72309	-1.37673	-1.34141		1.31007e-07	3.10472e-09	0.000109832	0.000351135
SNOWBALL_005420_st	293705	TGOLN2		8.8225	8.63625	8.5275	8.785	8.36625	8.7475	8.36625	8.8425		1.1378	-1.19541	-1.30247	-1.39112		0.00233034	3.49679e-05	1.46746e-08	4.88166e-11
SNOWBALL_005421_s_st	293706	NCOA1		7.33125	6.59875	7.58125	7.39625	7.70875	7.5225	7.77375	7.5025		1.66152	1.13682	1.1378	1.20685		5.29034e-10	0.0872531	0.084791	0.00869005
SNOWBALL_005424_st	293709	ATAD2B		6.93625	6.81125	6.96625	7.24125	7.12	7.48125	7.17375	7.46375		1.09051	-1.20999	-1.28454	-1.22264		0.314889	0.0116712	0.000849261	0.00761571
SNOWBALL_005427_st	293712	APLF		6.62125	6.4125	7.09625	6.79375	7.15125	6.975	7.285	6.9425		1.15569	1.23328	1.12994	1.26795		0.0858564	0.00926936	0.159666	0.00306059
SNOWBALL_005433_s_st	293717	EPAS1		9.4975	9.1425	9.65625	8.66375	9.64375	8.5725	9.7	8.84625		1.27899	1.98963	2.10125	1.80719		0.0322667	2.24465e-08	3.58357e-09	6.03753e-07
SNOWBALL_005436_st	293720	DYSF		5.35625	6.2125	5.115	5.39	4.99875	5.465	5.0175	5.35625		-1.81033	-1.20999	-1.38151	-1.26466		8.03861e-11	0.0151087	4.16589e-05	0.00249273
SNOWBALL_005444_st	293727	TMEM214		9.07375	9.59	8.6675	8.83875	8.51625	8.5875	8.61625	8.595		-1.43023	-1.12603	-1.05063	1.01484		9.1955e-08	0.0670801	0.524763	0.875976
SNOWBALL_005451_st	293733	ATL2		7.90125	8.105	7.79125	8.42	7.72875	8.81	7.8175	8.6975		-1.15169	-1.54622	-2.11587	-1.84038		0.155109	4.45036e-06	1.2909e-11	3.08866e-09
SNOWBALL_005456_st	293737	GPN1		7.955	8.00875	7.41625	7.52	7.38875	7.615	7.3975	7.59375		-1.03796	-1.07456	-1.16979	-1.14572		0.634879	0.291189	0.00911048	0.0254533
SNOWBALL_005459_s_st	293739	LTBP1		9.395	9.3675	10.17	9.81625	10.3762	10.0137	10.4112	10.0713		1.01924	1.27788	1.28565	1.26576		0.869141	0.00138768	0.00105573	0.00211912
SNOWBALL_005464_s_st	293743	LOC100522072		5.46875	5.415	5.4125	5.5525	5.5975	5.28	5.62875	5.08125		1.03796	-1.10191	1.24617	1.46155		0.568823	0.0704405	2.65374e-05	2.04719e-10
SNOWBALL_005466_st	293745	FEZ2		7.5175	8.0625	7.3275	7.53375	7.31375	7.645	7.1075	7.5425		-1.45902	-1.15369	-1.2581	-1.35191		1.30858e-07	0.0366533	0.000592582	1.07776e-05
SNOWBALL_005470_st	293749	SOS1		8.11125	7.88125	8.01	7.84875	8.07625	7.86625	8.2375	7.855		1.17283	1.11826	1.15669	1.3036		0.107527	0.293634	0.148529	0.00456617
SNOWBALL_005473_st	293752	UGP2		9.1625	9.47875	9.14	9.565	9.19125	10.2	9.09	10.3975		-1.24509	-1.34257	-2.01217	-2.47512		0.0196702	0.00147989	1.1523e-10	6.24164e-14
SNOWBALL_005477_st	293756	PTCD3		6.95375	6.75875	8.095	7.935	8.715	9.17125	9.0125	9.67875		1.14472	1.11729	-1.37197	-1.58694		0.515355	0.608501	0.0697304	0.00585411
SNOWBALL_005480_st	293759	NAGK		8.26375	7.97625	8.4125	8.2025	8.6225	8.0375	8.53375	8.06375		1.22052	1.15669	1.50004	1.38511		0.00847007	0.0631198	3.81045e-07	2.25084e-05
SNOWBALL_005484_st	293763	SLC1A4		8.31125	5.8175	7.89625	8	7.81375	7.04125	7.56	6.805		5.6324	-1.07456	1.70823	1.68763		1.40493e-19	0.644052	1.01407e-05	1.50319e-05
SNOWBALL_005485_st	293764	MSH2		7.165	7.26375	6.66875	6.205	6.76	6.3325	6.68625	5.97125		-1.07085	1.37912	1.3449	1.64148		0.560141	0.000537862	0.00138955	4.40153e-07
SNOWBALL_005490_st	293769	SLC30A6		8.8025	8.8975	8.56375	8.8775	8.61125	8.82625	8.57125	8.72		-1.06807	-1.24293	-1.1607	-1.10861		0.513072	0.0075453	0.079438	0.258427
SNOWBALL_005492_s_st	293771	EPAS1		7.435	7.18125	7.61375	6.6	7.4775	6.495	7.57375	6.8225		1.1923	2.01915	1.97589	1.68325		0.177049	5.47932e-08	1.10122e-07	1.9543e-05
SNOWBALL_005494_st	293773	LOC100154345		7.90125	7.88	8.30125	7.77625	8.37375	7.70625	8.045	7.55875		1.01484	1.43893	1.58832	1.4008		0.887396	4.23164e-07	1.67077e-09	1.95296e-06
SNOWBALL_005496_st	293774	LOC100736621		7.1525	6.91875	7.06125	6.95625	6.9425	7.05	6.8175	7.08375		1.17589	1.07549	-1.07736	-1.20268		0.0156113	0.344813	0.330999	0.005478
SNOWBALL_005501_st	293779	RTN4		9.87375	9.04875	9.33	9.21625	9.00375	8.3	8.9525	8.30125		1.77154	1.08204	1.62873	1.57053		8.72121e-10	0.420787	4.14421e-08	2.29371e-07
SNOWBALL_005507_st	293785	YPEL5		8.08125	7.59	9.1175	9.3125	9.15875	9.12375	9.00875	9.1125		1.40566	-1.14472	1.02456	-1.07456		1.39729e-05	0.094096	0.828741	0.434689
SNOWBALL_005510_st	293787	PCYOX1		8.64125	8.66	8.655	8.77375	8.725	9.0275	8.495	8.80375		-1.01308	-1.08579	-1.23328	-1.23863		0.894864	0.250473	0.00102359	0.000807132
SNOWBALL_005514_st	293791	LTBP1		9.30375	9.29875	10.0788	9.795	10.2663	9.9475	10.2525	9.99125		1.00347	1.21736	1.24725	1.19852		0.976026	0.00460906	0.0014325	0.00938461
SNOWBALL_005522_s_st	293799	ASXL2		7.91125	7.66375	7.90125	7.56375	7.975	7.73	7.99875	7.69625		1.18715	1.26357	1.18509	1.23328		0.0675922	0.00982839	0.0708604	0.0218559
SNOWBALL_005528_s_st	293804	ZNF34		6.42375	6.18625	6.36375	6.145	6.31375	6.07125	6.24375	6.20125		1.17895	1.16372	1.18304	1.0299		0.00527818	0.0105384	0.00436567	0.714505
SNOWBALL_005569_st	293842	WISP1		6.6575	7.07125	6.01	7.6325	5.42875	7.04125	5.525	6.7825		-1.33214	-3.07908	-3.05781	-2.39081		0.0856631	6.07184e-10	7.1293e-10	2.51678e-07
SNOWBALL_005576_st	293849	NDRG1		8.52875	7.8575	8.38125	7.78	8.38625	7.5125	8.205	7.49875		1.59245	1.51703	1.83242	1.63156		6.62536e-08	6.94294e-07	9.48785e-11	2.06859e-08
SNOWBALL_005580_st	293853	EXOSC4		8.73625	8.8525	8.3275	8.585	8.2575	8.67875	8.23625	8.65625		-1.08391	-1.19541	-1.33909	-1.33793		0.471417	0.0608302	0.0014424	0.00148995
SNOWBALL_005589_st	293861	ATAD2		8.5925	8.58	6.31625	6.14375	6.085	6.48875	5.9825	5.48625		1.0087	1.12701	-1.32294	1.41054		0.951172	0.217078	0.00136471	9.77277e-05
SNOWBALL_005592_st	293864	EIF3H		10.6088	10.3788	11.09	10.7588	11.25	11.0563	11.19	11.0625		1.17283	1.2581	1.14373	1.0924		0.00552505	7.51668e-05	0.0209553	0.154102
SNOWBALL_005595_st	293867	MTBP		6.5325	6.60125	4.48375	4.25375	4.13125	4.63875	4.0825	3.8925		-1.04881	1.17283	-1.42158	1.14076		0.745659	0.164555	0.00086985	0.269811
SNOWBALL_005602_st	293873	FBXO32		6.91875	5.3325	8.10875	6.9325	8.24625	7.36625	8.2925	7.60375		3.00268	2.25989	1.84038	1.61189		1.28634e-15	1.12734e-11	2.0961e-08	3.58488e-06
SNOWBALL_005608_st	293879	TRPS1		7.18625	7.31125	7.865	7.5225	8.05625	7.41875	8.27625	7.4325		-1.09051	1.26795	1.55563	1.79471		0.288477	0.000937484	1.91978e-08	1.33969e-11
SNOWBALL_005609_st	293880	TBC1D31		7.1675	7.15125	6.51625	6.44625	6.55	6.48625	6.53	6.26375		1.01133	1.04972	1.04518	1.20268		0.905788	0.525356	0.570615	0.00256378
SNOWBALL_005613_st	293884	ZHX1		8.59375	8.6575	9.20875	9.2125	9.3125	9.12	9.26125	8.89625		-1.04518	-1.0026	1.14274	1.28788		0.511386	0.977033	0.0148464	6.09426e-06
SNOWBALL_005619_st	293890	FAM49B		7.95375	7.5775	6.92875	6.57875	6.96375	6.6675	6.945	6.70875		1.29796	1.27456	1.22795	1.17793		0.000358224	0.000870888	0.00488692	0.0273806
SNOWBALL_005622_st	293893	ENPP2		4.04875	3.81125	5.405	4.85875	6.19375	4.97625	7.37375	4.78125		1.17895	1.46029	2.32543	6.03143		0.338098	0.0112179	1.1535e-07	6.80211e-17
SNOWBALL_005623_st	293894	ASAP1		8.93875	8.77625	9.19125	8.54125	9.17125	8.45625	9.065	8.4575		1.11922	1.56917	1.64148	1.52362		0.267865	1.64188e-06	2.37062e-07	5.81447e-06
SNOWBALL_005625_s_st	293896			9.5125	9.28125	9.67875	9.64375	9.80125	9.22	9.80625	8.935		1.17385	1.02456	1.49614	1.82925		0.187041	0.886269	0.000295853	2.98456e-07
SNOWBALL_005629_st	293900	MTERF3		7.34875	7.44	7.27	7.6125	7.29875	7.68375	7.27625	7.61375		-1.06529	-1.26795	-1.30586	-1.26357		0.418642	0.000300918	5.69981e-05	0.000364495
SNOWBALL_005633_st	293904	LOC110256274		8.82625	8.63	8.83125	8.59375	8.925	8.7325	8.87125	8.58875		1.14572	1.17895	1.14274	1.2163		0.0653094	0.0222364	0.0714614	0.00587222
SNOWBALL_005634_st	293905	UBE2G1,LOC102157773		8.6125	8.6975	8.9725	8.78	9.28625	8.98875	9.36875	9.025		-1.06069	1.14274	1.22901	1.26905		0.537514	0.0972078	0.00696698	0.00174931
SNOWBALL_005635_st	293906	MMP16		8.66125	7.60625	8.735	7.95625	8.83375	6.91	8.6575	6.5225		2.07772	1.71564	3.79408	4.39237		5.87522e-08	2.19535e-05	3.72197e-15	1.32701e-16
SNOWBALL_005637_st	293908	PKIA		9.93	9.22125	9.275	8.9975	8.9775	8.1525	8.5525	7.6875		1.63439	1.21209	1.77154	1.82134		3.65478e-05	0.124097	2.61325e-06	1.04598e-06
SNOWBALL_005642_s_st	293913	RAD54B,FSBP		3.06125	2.6925	3.1525	2.65125	3.39625	2.45875	3.33375	2.3725		1.29123	1.41544	1.91521	1.947		0.0844968	0.0147264	7.62501e-06	4.86746e-06
SNOWBALL_005644_s_st	293915	MSTO1		6.75375	6.92375	6.12375	6.53125	6.1475	6.4275	6.20875	6.39		-1.12506	-1.32639	-1.21419	-1.13387		0.307003	0.00510181	0.0638163	0.26941
SNOWBALL_005645_st	293916	NA		5.07875	5.05625	5.2675	5.25375	5.3975	4.93375	5.38875	4.56875		1.01572	1.00958	1.37912	1.76541		0.918818	0.951764	0.000957542	6.4998e-08
SNOWBALL_005647_st	293918	LAPTM4B		8.13375	8.01625	9.4	8.85	9.70875	8.955	9.67625	9.08		1.08485	1.46409	1.68617	1.51178		0.343231	9.29489e-07	6.59778e-10	1.74034e-07
SNOWBALL_005652_s_st	293923	STAU2		5.1875	5.1675	5.14375	4.74875	5.235	4.72625	4.92375	4.68625		1.01396	1.31494	1.42282	1.17895		0.943394	0.0270358	0.00373953	0.222489
SNOWBALL_005653_s_st	293924	DPY19L4		6.615	6.4625	6.72875	6.22	6.87125	6.26125	6.79	6.22		1.11149	1.42282	1.52626	1.48452		0.469198	0.00324448	0.000428656	0.000972547
SNOWBALL_005657_s_st	293928	NCOA2		7.9325	7.5575	8.12	7.975	8.08625	8.12875	7.98375	8.29375		1.29684	1.10573	-1.0299	-1.23971		1.28098e-05	0.102416	0.710206	0.000234576
SNOWBALL_005661_st	293932	CA3		2.6	2.465	2.5475	2.58625	3.35375	2.795	4.51125	2.8325		1.09809	-1.02722	1.47299	3.2015		0.662393	0.915372	0.017603	3.70091e-10
SNOWBALL_005663_st	293934	NIPAL2		2.93	2.70375	2.8575	2.92625	3.445	2.9475	3.5	2.82625		1.16979	-1.04881	1.41177	1.59521		0.228711	0.773464	0.00323372	7.97915e-05
SNOWBALL_005669_st	293940	FAM92A		8.05625	8.21875	8.01	7.7675	8.09625	7.985	7.94375	7.84375		-1.11922	1.18304	1.08016	1.07177		0.038979	0.0015615	0.18517	0.244006
SNOWBALL_005670_st	293941	STK3		7.8325	7.7525	8.06875	7.845	8.2175	7.9725	8.12	7.82		1.05702	1.16777	1.18509	1.23114		0.460443	0.0128566	0.00615257	0.00077509
SNOWBALL_005671_s_st	293942	RAD54B		5.49125	5.5925	4.81875	4.27625	4.8875	4.38375	4.65125	3.89125		-1.0727	1.45649	1.41789	1.69349		0.680804	0.00309156	0.00613889	4.43195e-05
SNOWBALL_005672_st	293943	STAU2		7.665	7.9775	7.475	7.045	7.61875	7.03375	7.3875	6.6525		-1.24186	1.34723	1.50004	1.6644		0.00918948	0.000329128	2.43855e-06	1.92032e-08
SNOWBALL_005673_st	293944	OXR1		8.6075	8.31375	7.90375	7.95375	7.96375	7.99625	8.0075	7.825		1.22582	-1.03526	-1.02278	1.13485		7.22437e-05	0.595535	0.75006	0.0134097
SNOWBALL_005676_st	293947	TERF1		7.88375	7.91125	8.0175	8.2975	8.11625	8.50375	8.1025	8.4275		-1.01924	-1.21419	-1.30812	-1.25266		0.825146	0.00100763	9.44607e-06	0.000150863
SNOWBALL_005680_st	293951	SPAG1		5.4675	5.64875	5.3625	5.61	5.405	5.67	5.39875	5.63625		-1.13387	-1.18715	-1.20164	-1.17895		0.0759146	0.0118531	0.0068088	0.0160993
SNOWBALL_005681_st	293952	SNX16		5.9125	5.995	5.94	6.08125	6.03125	6.49875	6.3075	6.43875		-1.05885	-1.10286	-1.38271	-1.09524		0.63459	0.361404	0.000426298	0.404078
SNOWBALL_005685_st	293956	MTDH		8.18875	8.2225	7.99	8.02375	7.945	8.12375	7.8225	8.03875		-1.02367	-1.02367	-1.1319	-1.16171		0.764105	0.764105	0.0284113	0.00705607
SNOWBALL_005688_st	293959	UBE2W		7.6525	7.60375	7.62625	7.78125	7.62625	7.895	7.555	7.88875		1.03437	-1.11342	-1.20476	-1.26028		0.70143	0.120947	0.00415179	0.000380883
SNOWBALL_005690_st	293961	C4H8orf37		6.74625	6.35	7.855	8.06625	8.04875	8.51625	7.9475	8.47125		1.31608	-1.15769	-1.38271	-1.43769		0.00977471	0.209922	0.00216123	0.000602161
SNOWBALL_005691_s_st	293962	RAD54B		7.0725	6.9175	5.91875	4.935	5.995	4.7	5.90875	4.07		1.11342	1.9776	2.45377	3.577		0.725834	0.00219558	6.83472e-05	1.02578e-07
SNOWBALL_005693_st	293964	VPS13B		8.15375	8.0075	8.25	8.03375	8.4225	7.8825	8.44	7.7125		1.10669	1.16171	1.45397	1.65577		0.213026	0.0483206	1.19531e-06	1.41618e-09
SNOWBALL_005695_st	293966	TRIQK		6.48625	6.34	6.605	6.40125	6.83375	5.99	6.59125	5.6825		1.10669	1.15169	1.79471	1.87742		0.408655	0.215927	1.22943e-07	2.29884e-08
SNOWBALL_005697_st	293968	PAG1		6.61	6.87	6.56125	7.0725	6.30125	6.7675	6.07	6.80625		-1.19748	-1.42528	-1.38151	-1.66584		0.0828277	0.000358687	0.00109505	9.1776e-07
SNOWBALL_005700_st	293971	FABP5		5.03875	5.78375	5.09375	6.45875	5.97	6.445	7.38	6.2975		-1.67597	-2.57576	-1.38992	2.1177		0.0145303	1.05937e-05	0.144157	0.000351181
SNOWBALL_005702_st	293973	SDC2		10.34	10.2237	9.42375	9.59625	9.5125	9.82875	9.52625	9.805		1.08391	-1.12701	-1.24509	-1.21314		0.371086	0.149064	0.00434321	0.0125485
SNOWBALL_005712_st	293983	ZFHX4		8.5175	8.7375	9.07	8.64125	9.2175	8.59	9.1575	8.38375		-1.16473	1.34607	1.54489	1.70971		0.17674	0.00410491	3.54713e-05	8.20257e-07
SNOWBALL_005714_st	293985	WWP1		7.98875	8.1775	7.545	7.79625	7.5575	7.875	7.55875	7.83		-1.13978	-1.19024	-1.24617	-1.20685		0.0245518	0.00232809	0.000135305	0.00101591
SNOWBALL_005716_st	293987	RUNX1T1		8.61375	8.10125	9.33625	8.55	9.58	8.29125	9.5425	7.95		1.42652	1.72459	2.44316	3.01571		0.000117165	4.10048e-08	6.33426e-14	7.70485e-17
SNOWBALL_005717_st	293988	TMEM67		7.74375	7.57	7.89375	7.91375	7.9475	7.94875	7.845	7.74125		1.12799	-1.01396	-1.00087	1.07456		0.00609323	0.829009	0.990809	0.124362
SNOWBALL_005723_s_st	293993	SLC26A7		8.42625	8.1225	7.59375	8.07875	7.58375	7.92625	7.8475	7.87375		1.23435	-1.39959	-1.26795	-1.01836		0.0533285	0.00140966	0.0269337	0.912011
SNOWBALL_005724_st	293994	MRPS28		7.50875	7.66625	6.74375	6.59875	6.74625	6.87875	6.40375	6.8025		-1.11535	1.10573	-1.09619	-1.31837		0.299629	0.348374	0.400926	0.00269405
SNOWBALL_005729_st	293999	VPS13B		8.12	8.155	8.31125	8.0025	8.43625	7.86125	8.37375	7.8075		-1.02456	1.23863	1.48968	1.48067		0.763222	0.000204227	9.72303e-10	1.43669e-09
SNOWBALL_005732_st	294002	EYA1		6.09125	6.6825	7.93625	7.95125	8.21125	8.22625	8.4525	8.15125		-1.50655	-1.01045	-1.01045	1.23221		0.00674025	0.966567	0.966567	0.210159
SNOWBALL_005733_st	294003	INTS8		7.72125	7.5625	7.55625	7.29	7.6825	7.64125	7.595	7.53375		1.11632	1.20268	1.02901	1.04337		0.139642	0.00798894	0.769909	0.641364
SNOWBALL_005735_st	294005	C4H8orf34		5.37	5	5.6075	5.34375	5.62	5.17875	5.7325	5.335		1.29235	1.2006	1.35778	1.31722		0.0276385	0.136199	0.00767238	0.0171574
SNOWBALL_005738_st	294008	YWHAZ		11.3975	11.4563	10.8075	10.8675	10.8425	11.09	10.8375	11.005		-1.04156	-1.04247	-1.18715	-1.12311		0.565867	0.555863	0.00211375	0.0432465
SNOWBALL_005739_st	294009	PABPC1		12.195	11.9887	12.2575	12.0875	12.315	12.0612	12.285	11.9987		1.15369	1.12506	1.1923	1.21947		0.000812659	0.00587733	4.84572e-05	6.47662e-06
SNOWBALL_005741_st	294011	RBM12B		6.48625	6.16375	6.4125	6.41875	6.66	6.615	6.8	6.5875		1.2505	-1.00434	1.03168	1.15869		0.00312091	0.972391	0.770062	0.0606848
SNOWBALL_005749_st	294016	RDH10		7.16875	7.30875	6.8025	7.52875	6.66375	7.15125	6.64875	7.08375		-1.10191	-1.65433	-1.40201	-1.35191		0.282804	1.02029e-08	3.02289e-05	0.000167195
SNOWBALL_005755_st	294021	RGS22		4.40875	5.275	6.41875	6.38625	7.085	6.52375	7.08375	6.3875		-1.82292	1.02278	1.47555	1.62029		3.0444e-09	0.868614	2.40297e-05	4.43518e-07
SNOWBALL_005757_st	294023	DPY19L4		6.8425	6.72625	6.89625	6.4675	7.11625	6.5	7.08	6.34375		1.08391	1.34607	1.53289	1.66584		0.613258	0.016741	0.000516745	4.26622e-05
SNOWBALL_005760_st	294026	CHMP4C		5.64875	5.7075	4.495	4.44375	4.20875	4.6325	3.63	4.8625		-1.04156	1.03616	-1.34141	-2.34974		0.870441	0.888526	0.0918934	8.78782e-07
SNOWBALL_005761_st	294027	NBN		7.4625	7.195	7.4525	7.68375	7.5475	7.4625	7.43	7.09875		1.20372	-1.17385	1.06069	1.2581		0.0153414	0.0391053	0.534482	0.00241409
SNOWBALL_005763_st	294029	ZBTB10		7.06875	7.04125	6.92625	7.235	6.9475	7.29375	6.99	7.3675		1.01924	-1.23863	-1.27125	-1.29909		0.801461	6.01719e-05	9.21559e-06	1.88495e-06
SNOWBALL_005766_s_st	294032	SYBU		4.70125	4.4875	5.16625	5.79	5.5675	5.295	5.82125	5.6225		1.1597	-1.54088	1.2079	1.1477		0.247693	0.00017279	0.121809	0.290039
SNOWBALL_005768_st	294033	NUDCD1		8.29	8.3575	7.705	7.96875	7.73125	8.0075	7.84375	8.05		-1.0479	-1.2006	-1.21104	-1.15369		0.529738	0.00213092	0.00129706	0.0176902
SNOWBALL_005771_st	294035	CCNE2		7.28	7.5025	5.5725	6.05625	5.0175	5.85625	5.3275	5.11625		-1.16675	-1.39837	-1.7885	1.15769		0.319016	0.0134579	2.25941e-05	0.349536
SNOWBALL_005773_s_st	294037	NCOA2		8.16875	7.785	8.4325	8.27	8.41375	8.35125	8.3025	8.6425		1.30473	1.11922	1.04427	-1.26576		1.21504e-05	0.0684327	0.565125	8.42381e-05
SNOWBALL_005775_st	294039	ANKRD46		6.6825	6.6825	6.975	7.035	6.9675	7.36875	6.97625	7.44375		1	-1.04247	-1.32065	-1.38271		1	0.676568	0.000202234	2.00687e-05
SNOWBALL_005776_st	294040	LRRCC1		7.7875	7.655	6.85625	6.7325	6.9925	6.7625	7.03875	6.2825		1.09619	1.08956	1.17283	1.68909		0.53027	0.563485	0.219134	1.24145e-05
SNOWBALL_005779_st	294043	RNF19A		8.83	8.9975	9.15875	9.3475	9.16875	9.39625	9.1775	9.34125		-1.12311	-1.13978	-1.1708	-1.1202		0.019831	0.00805837	0.00133459	0.0230723
SNOWBALL_005783_st	294047	TRAM1		9.98625	10.0437	9.9075	9.8425	10.075	9.6775	10.0437	9.53625		-1.04066	1.04608	1.31722	1.42158		0.654413	0.60414	5.29298e-05	6.80491e-07
SNOWBALL_005788_st	294052	OSR2		7.46	7.53	8.23375	7.32125	8.46875	7.1475	8.6325	7.1		-1.04972	1.8823	2.49883	2.89287		0.754145	1.08899e-07	9.15122e-12	1.14341e-13
SNOWBALL_005789_s_st	294053	RAD54B		5.7825	5.66375	4.78625	4.17125	4.83	4.06125	4.73625	3.62375		1.08579	1.53156	1.70379	2.1622		0.578552	0.000253491	8.00646e-06	3.03331e-09
SNOWBALL_005792_st	294056	PDP1		7.52625	7.37375	7.83625	7.50875	7.8925	7.57625	7.78	7.52		1.11149	1.25484	1.24509	1.19748		0.169409	0.00131945	0.00192379	0.0113775
SNOWBALL_005793_st	294057	EMC2		7.94625	7.8825	7.915	7.68	8.0075	7.78625	7.98375	7.63625		1.04518	1.17691	1.16574	1.27235		0.70906	0.0726729	0.0942973	0.00567321
SNOWBALL_005797_s_st	294061	ARHGEF2		9.00875	7.6425	8.26	8.225	7.87875	7.73125	7.72	7.77875		2.578	1.02456	1.10765	-1.04156		1.53386e-15	0.849701	0.298358	0.731784
SNOWBALL_005804_st	294068	PCP4L1		7.19875	7.81625	7.605	6.9025	7.57875	6.91875	7.495	6.495		-1.53421	1.62732	1.58008	2		0.00186924	0.000418527	0.000893737	1.46201e-06
SNOWBALL_005807_st	294071	LYPLA1		9.3375	9.32625	9.38875	9.48875	9.235	9.7	9.095	9.73		1.00783	-1.07177	-1.38032	-1.55294		0.944185	0.398855	6.39538e-06	9.19579e-09
SNOWBALL_005815_s_st	294079	SNAI2		11.26	11.4362	11.6725	11.6212	11.7975	11.4362	11.5575	10.9775		-1.12994	1.03616	1.28454	1.49485		0.0507128	0.658217	4.56977e-05	3.10674e-09
SNOWBALL_005816_st	294080	PMF1		7.20125	7.475	5.99125	5.86125	5.82125	6.2525	5.585	5.875		-1.20895	1.09429	-1.3484	-1.22264		0.0827631	0.48021	0.00416156	0.0636226
SNOWBALL_005818_st	294082	IL6R		5.6025	5.975	5.62875	6.0475	5.52	6.26125	5.425	6.30875		-1.29459	-1.33677	-1.67162	-1.84517		0.02124	0.00893524	6.41841e-06	2.02448e-07
SNOWBALL_005828_st	294092	ASPH		7.49	7.6325	8.45	8.53	8.6525	8.995	8.76	8.81125		-1.10382	-1.05702	-1.26795	-1.03616		0.239278	0.560227	0.00157146	0.73192
SNOWBALL_005830_st	294094	PBX1		8.50625	7.76875	9.05625	7.86125	9.33	7.985	9.3325	7.83125		1.66728	2.28945	2.5403	2.83088		5.45032e-06	9.15383e-11	3.30869e-12	1.2532e-13
SNOWBALL_005832_st	294096	MPZL1		9.58875	9.645	9.96125	9.935	10.1575	9.845	10.1763	9.62625		-1.03976	1.01836	1.24186	1.46409		0.505699	0.787542	8.54887e-06	1.87067e-11
SNOWBALL_005834_st	294098	SDCBP		10.1275	10.0188	10.96	10.5938	11.09	10.8763	10.985	10.9837		1.07829	1.289	1.1597	1.00087		0.290633	6.28349e-05	0.0196277	0.993186
SNOWBALL_005836_st	294100	ATF6		11.055	10.5112	10.8563	10.8975	10.755	10.485	10.4813	10.4387		1.45776	-1.02901	1.20581	1.0299		2.33328e-08	0.737939	0.00241407	0.728931
SNOWBALL_005838_st	294102	MUC1		4.54	4.04625	3.73	3.43625	3.76	3.73	3.71875	3.6775		1.4081	1.22582	1.02101	1.02901		0.00541282	0.120071	0.913896	0.878195
SNOWBALL_005846_st	294110	NDUFS2		7.93375	8.15125	7.67625	7.89	7.59875	8.2875	7.555	8.34		-1.16272	-1.1597	-1.61189	-1.72309		0.0264966	0.0295321	4.65929e-10	1.32476e-11
SNOWBALL_005849_st	294113	C4H1orf226		5.19125	5.505	5.42875	5.34375	5.31625	5.20125	5.3025	5.23		-1.24293	1.06069	1.08298	1.05154		0.00620262	0.556786	0.395811	0.627546
SNOWBALL_005852_st	294116	PLAG1		6.03625	6.11875	6.37625	6.33125	6.39625	6.265	6.71125	6.43375		-1.05885	1.03168	1.09524	1.21209		0.519383	0.754293	0.256369	0.00717704
SNOWBALL_005854_st	294118	SCYL3		6.7975	6.9875	7.26625	6.95625	7.455	7.00125	7.47	6.9625		-1.14076	1.23971	1.3696	1.42158		0.0106873	3.7075e-05	2.09489e-08	1.36284e-09
SNOWBALL_005874_st	294138	NUF2		7.7525	7.7525	5.18875	5.26875	4.8025	5.865	4.6625	4.90375		-1	-1.05702	-2.08855	-1.18202		1	0.704219	1.40835e-09	0.149378
SNOWBALL_005876_s_st	294140	NME7		5.69875	5.54125	6.10875	5.46875	6.3975	5.545	6.16125	5.4125		1.11535	1.55833	1.80563	1.68034		0.391827	4.95341e-05	2.5893e-07	3.41947e-06
SNOWBALL_005879_st	294143	DPT		8.04875	7.59125	7.71	8.79875	8.0725	7.985	7.75375	7.67		1.37316	-2.1269	1.06253	1.05977		0.0612861	7.08764e-06	0.795402	0.805216
SNOWBALL_005880_st	294144	GLMP		7.5675	7.4325	8.22375	7.7575	8.40125	7.88875	8.45875	7.96		1.09809	1.38151	1.42652	1.41299		0.26975	2.40307e-05	4.67206e-06	7.61585e-06
SNOWBALL_005882_st	294146	TOX		8.165	7.88125	7.17	6.4175	6.74	6.045	6.2725	5.05625		1.21736	1.68471	1.61888	2.32342		0.318676	0.00233452	0.00501789	2.29157e-06
SNOWBALL_005883_st	294147	IL6R		5.44	6.215	5.60125	6.1975	5.3025	6.645	5.26875	6.83625		-1.71119	-1.51178	-2.5359	-2.96391		0.000122706	0.0028855	2.42024e-09	4.08199e-11
SNOWBALL_005895_st	294159	DDR2		10.3875	9.76875	11.0025	10.7837	11.1687	10.7225	11.1437	10.5988		1.53554	1.16372	1.36249	1.45902		8.26212e-09	0.0267504	7.74649e-06	1.51325e-07
SNOWBALL_005896_st	294160	VCPIP1		7.65375	7.43375	7.35	7.68125	7.33875	7.46	7.34125	7.535		1.16473	-1.2581	-1.08768	-1.14373		0.0199267	0.000394631	0.245403	0.04338
SNOWBALL_005897_st	294161	MLH1,LOC110256569		10.3588	10.525	9.32875	9.34125	9.10625	9.38	9.01125	9.1975		-1.12214	-1.0087	-1.20895	-1.1378		0.0442094	0.921366	0.00065699	0.0223225
SNOWBALL_005900_st	294164	LOC100155264		5.31	5.3025	5.46125	5.25	5.40625	5.25	5.465	5.18375		1.00521	1.15769	1.11439	1.21525		0.964652	0.0470267	0.162878	0.00657184
SNOWBALL_005906_s_st	294170	MEF2D		8.1075	8.26875	7.98625	8.3025	7.80625	8.40875	7.9475	8.64375		-1.11826	-1.24509	-1.51835	-1.62029		0.219785	0.00786139	1.20413e-06	5.67365e-08
SNOWBALL_005908_st	294172	ADAM15		6.63625	6.41375	6.785	6.53625	6.70125	6.375	6.58625	6.5325		1.16675	1.18818	1.25375	1.03796		0.00135287	0.000356434	5.38726e-06	0.537324
SNOWBALL_005910_st	294174	UAP1		8.14375	8.9375	8.465	9.35	8.455	9.63625	8.52	9.58375		-1.73357	-1.84676	-2.26773	-2.09036		1.49313e-06	1.59662e-07	1.41514e-10	2.15588e-09
SNOWBALL_005911_st	294175	NME7		5.83	5.9275	6.61	5.65375	6.53625	5.805	6.41625	5.86625		-1.06992	1.94026	1.66008	1.46409		0.771609	7.07132e-05	0.00209815	0.0228076
SNOWBALL_005913_s_st	294177	IQGAP3		6.91375	7.035	4.7575	4.94125	4.28	5.33875	4.28125	4.695		-1.08768	-1.13583	-2.08313	-1.33214		0.512551	0.276857	5.73224e-10	0.00564077
SNOWBALL_005919_st	294182	FDPS		8.5375	9.15125	8.385	8.925	8.31375	8.68125	8.06375	8.51125		-1.53023	-1.45397	-1.29012	-1.36368		2.17771e-08	3.69395e-07	0.000260053	1.30489e-05
SNOWBALL_005925_st	294188	HDGF		9.095	9.17625	8.44625	8.475	8.25125	8.50625	8.2575	8.49875		-1.05793	-1.02013	-1.19334	-1.18202		0.465044	0.830136	0.00533664	0.00858184
SNOWBALL_005939_s_st	294202			10.17	10.115	10.4275	10.4275	10.5162	9.9975	10.4175	9.5675		1.03886	-1	1.43271	1.8025		0.797334	1	0.000519841	1.13421e-07
SNOWBALL_005944_st	294206	RRS1		6.77375	6.79875	6.49375	6.765	6.38875	6.68125	6.3775	6.6925		-1.01748	-1.20685	-1.22476	-1.24401		0.888338	0.0214389	0.0125268	0.00689311
SNOWBALL_005947_st	294209	MYBL1		9.84875	9.935	7.18	7.88	6.5525	7.99375	5.855	7.44875		-1.06161	-1.6245	-2.71556	-3.01833		0.763113	0.000597018	6.19933e-10	4.18747e-11
SNOWBALL_005948_st	294210	TOMM40L		5.67875	5.83625	5.23875	5.35625	5.3075	5.65875	5.205	5.61		-1.11535	-1.08485	-1.27567	-1.32409		0.345404	0.509378	0.0155241	0.00487508
SNOWBALL_005951_st	294213	FAM78B		5.27375	5.4975	5.465	5.2725	5.3625	4.98	5.53125	5.05875		-1.16777	1.14274	1.3036	1.38751		0.184765	0.268928	0.0139443	0.00216618
SNOWBALL_005953_st	294215	NIT1		7.11625	6.9225	7.47625	7.14625	7.3425	7.2575	7.1675	7.28625		1.14373	1.25701	1.06069	-1.08579		0.0690496	0.00123964	0.500791	0.311269
SNOWBALL_005956_st	294218	USP21,UFC1		6.375	6.40125	6.56625	6.2625	6.60125	6.30375	6.7325	6.475		-1.01836	1.23435	1.22901	1.19541		0.876515	0.00653215	0.00779404	0.0228169
SNOWBALL_005958_s_st	294220	IQGAP3		8.04	8.16625	5.505	5.79125	5.14875	6.36125	5.095	5.52125		-1.09145	-1.21947	-2.31739	-1.34374		0.555383	0.111711	4.56558e-10	0.0125185
SNOWBALL_005959_s_st	294221	ATP1B1		8.38	8.75875	7.4025	7.4375	7.51375	7.375	7.5825	7.31125		-1.30021	-1.02456	1.10095	1.20685		0.00761723	0.869666	0.409951	0.065257
SNOWBALL_005962_st	294224	ADAMTS4		4.85	5.51625	4.985	5.79375	4.63625	6.70375	4.7525	7.1925		-1.58694	-1.75169	-4.1916	-5.42642		0.0018709	0.000177071	9.36347e-14	5.11598e-16
SNOWBALL_005963_st	294225	SLC19A2		5.78375	6.03375	5.65375	6.0475	5.74	6.19625	5.905	6.1575		-1.18921	-1.3138	-1.37197	-1.19127		0.137449	0.0126763	0.00360518	0.132821
SNOWBALL_005965_st	294227	LOC100515809		7.7675	7.78	8.02375	8.03	8.1	8.275	8.14875	8.36125		-1.0087	-1.00434	-1.12896	-1.15869		0.900833	0.95251	0.0071005	0.00103692
SNOWBALL_005966_st	294228	ADAR		7.26875	6.94625	7.75375	8	7.715	7.58375	7.8525	7.77625		1.2505	-1.18612	1.09524	1.05427		0.00271545	0.0243886	0.282531	0.579103
SNOWBALL_005967_st	294229	UCK2		8.045	8.14125	7.5625	7.93125	7.3	8.13	7.37375	8.29125		-1.06899	-1.29123	-1.77769	-1.88884		0.610955	0.0121594	1.16968e-07	1.18004e-08
SNOWBALL_005969_st	294231	TPM3		10.0125	10.0538	9.13375	8.94375	9.21	9.0875	9.1825	8.93		-1.02901	1.14076	1.08862	1.19127		0.758476	0.0552576	0.25471	0.00866312
SNOWBALL_005970_st	294232	MGST3		7.795	7.97125	8.22875	8.36125	8.49125	9.09625	8.55	9.22625		-1.12994	-1.09619	-1.52098	-1.59798		0.391652	0.545159	0.000517175	0.000116365
SNOWBALL_005972_st	294234	SYT11		6.84875	7.1125	7.06875	6.55	7.18875	6.51	6.98375	6.6725		-1.2006	1.43271	1.60075	1.24078		0.185827	0.00442816	0.000209127	0.107047
SNOWBALL_005973_st	294235	SHC1		8.85875	8.7375	8.82875	8.84625	8.77375	8.59625	9.0375	8.75875		1.08768	-1.0122	1.13092	1.21314		0.300032	0.913015	0.101349	0.00664314
SNOWBALL_005975_st	294237	SLC25A44		7.79125	8.06	7.5	7.605	7.3675	7.5475	7.27875	7.5675		-1.20476	-1.07549	-1.13288	-1.22158		0.00720557	0.368828	0.0856621	0.00378437
SNOWBALL_005982_st	294244	PCMTD1		7.7525	7.81	8.745	9.07375	8.78625	9.2875	8.645	9.31375		-1.04066	-1.25592	-1.41544	-1.5897		0.649191	0.000601393	6.65694e-07	8.6063e-10
SNOWBALL_005990_st	294252	NSMAF		6.6075	6.58125	6.4775	6.35	6.4875	6.31	6.40375	6.145		1.01836	1.0924	1.13092	1.19644		0.795403	0.0857551	0.012654	0.000263615
SNOWBALL_005993_st	294254	MCM4		8.9275	8.96375	6.99	6.555	6.7575	6.92	6.775	6.35625		-1.02544	1.35191	-1.11922	1.33677		0.857677	0.00128183	0.29099	0.00193388
SNOWBALL_005995_s_st	294256	PRRX1		11.865	11.5613	12.1513	11.5187	12.3025	11.345	12.18	10.985		1.23435	1.55025	1.94194	2.28945		0.000189109	4.27343e-11	1.45639e-16	1.02423e-19
SNOWBALL_006001_st	294262	DCAF6		8.41125	8.39875	8.445	8.59875	8.4025	8.47625	8.29875	8.43625		1.0087	-1.11246	-1.05245	-1.1		0.868726	0.00216668	0.178032	0.00626093
SNOWBALL_006003_st	294264	C4H1orf112		6.87	6.79	5.75625	5.2675	5.91875	5.7025	5.92375	5.5475		1.05702	1.40323	1.16171	1.29796		0.645117	0.000223975	0.124587	0.00433967
SNOWBALL_006005_st	294266	DUSP12		7.445	7.33	7.3975	7.49625	7.49125	7.585	7.2725	7.52375		1.08298	-1.07085	-1.06714	-1.19024		0.12154	0.196899	0.225472	0.000320986
SNOWBALL_006015_st	294276	ATP8B2		8.16625	8.525	8.2075	8.2975	8.0725	7.945	8.1925	7.945		-1.28231	-1.06437	1.0924	1.18715		7.56895e-05	0.396792	0.195533	0.00587229
SNOWBALL_006020_st	294280	MTFR1		7.19375	7.24375	6.46	6.56	6.38375	6.6375	6.35375	6.68875		-1.03526	-1.07177	-1.1923	-1.26138		0.684058	0.346437	0.00557979	0.000261485
SNOWBALL_006029_st	294288	PRRX1		9.5275	8.98625	9.68	9.03875	9.94375	8.82875	9.8775	8.525		1.45523	1.55968	2.16595	2.55354		0.00781562	0.00154734	2.3974e-07	2.75648e-09
SNOWBALL_006030_st	294289	CCT3		9.955	9.9475	9.36375	9.45	9.32	9.55625	9.24625	9.52		1.00521	-1.06161	-1.17793	-1.20895		0.952879	0.343172	0.00256473	0.000488701
SNOWBALL_006031_st	294290	GORAB		8.3725	7.875	8.4175	7.88125	8.53125	7.3225	8.4375	6.9675		1.41177	1.4502	2.31137	2.77022		0.000125318	4.05756e-05	2.08604e-13	4.54396e-16
SNOWBALL_006035_st	294294	RGS20		7.1175	6.87	6.18	5.51875	6.13625	5.52125	5.87375	5.42375		1.18715	1.58145	1.53156	1.36604		0.106823	8.78771e-06	2.97974e-05	0.00186251
SNOWBALL_006039_st	294298	LOC100521447		5.8175	6.205	5.96625	6.62375	5.93125	6.58125	5.7425	6.395		-1.30812	-1.57735	-1.56917	-1.57189		0.00125983	2.7065e-07	3.44411e-07	3.17743e-07
SNOWBALL_006041_st	294300	OPRK1		5.2925	5.37	5.37125	5.33875	5.3375	5.425	5.25625	5.72		-1.05519	1.02278	-1.06253	-1.37912		0.599074	0.84821	0.542668	6.17089e-05
SNOWBALL_006047_st	294306	OLFML2B		7.14875	9.57	8.8675	9.08375	8.98375	8.51	8.66875	7.95875		-5.35635	-1.16171	1.38871	1.6358		1.16429e-17	0.321364	0.0130987	0.000192843
SNOWBALL_006053_st	294312	COPA		10.22	10.14	10.125	10.295	10.1625	9.96375	10.2162	9.95125		1.05702	-1.12506	1.1477	1.20164		0.226136	0.00428622	0.00083327	1.35485e-05
SNOWBALL_006062_st	294321	TTPA		4.35375	4.38	4.79625	5.0625	4.98375	5.72125	5.01125	5.76375		-1.01836	-1.20268	-1.66728	-1.68471		0.93569	0.242687	0.000310173	0.000237346
SNOWBALL_006064_st	294323	GPATCH4		7.5725	7.825	7.1425	7.31875	7.0625	7.46875	7.07375	7.31125		-1.19127	-1.12994	-1.32524	-1.17895		0.0570481	0.213408	0.0015006	0.0762191
SNOWBALL_006066_st	294325	CREG1		8.84875	8.625	10.22	9.8425	10.4313	10.0363	10.29	9.98		1.16777	1.29909	1.31494	1.23971		0.034797	0.0002825	0.000152265	0.00275363
SNOWBALL_006082_st	294339	ALDH9A1		7.7025	7.8625	8.49125	9.5825	8.59	10.265	8.80375	10.1438		-1.11729	-2.13059	-3.19319	-2.53151		0.54462	7.69235e-07	2.41525e-11	8.13333e-09
SNOWBALL_006092_st	294349	F11R		8.49875	8.79875	8.04125	8.44875	7.8025	8.78625	7.9125	8.79875		-1.23114	-1.32639	-1.9776	-1.84837		0.0126136	0.000643541	9.66079e-12	1.72363e-10
SNOWBALL_006093_st	294350	USF1,TSTD1		6.8975	6.785	6.805	6.36625	6.785	6.58875	6.78	6.605		1.0811	1.35543	1.14572	1.12896		0.471795	0.00062299	0.15707	0.217623
SNOWBALL_006095_st	294352	UHMK1		8.43125	8.83375	8.4975	8.58625	8.47875	8.91125	8.4275	8.95375		-1.3218	-1.06345	-1.34957	-1.44018		0.0026893	0.609611	0.00125858	0.000101764
SNOWBALL_006097_st	294354	THBS3		7.625	7.43375	7.17625	8.00625	6.7775	7.09625	6.5575	7.3		1.14175	-1.77769	-1.24725	-1.67307		0.312524	1.47826e-06	0.0630688	1.14351e-05
SNOWBALL_006116_st	294371	PRKDC		6.50375	6.48375	6.545	6.48	6.6025	6.13125	6.5825	5.85375		1.01396	1.04608	1.38631	1.6572		0.889228	0.588699	1.48012e-06	4.91561e-11
SNOWBALL_006133_st	294388	PPOX,USP21		6.77375	6.95875	6.3725	6.3425	6.335	6.0825	6.33875	6.03875		-1.13682	1.02101	1.19127	1.23114		0.0583068	0.827871	0.00759334	0.00144514
SNOWBALL_006140_st	294392	POGK		6.71	6.4275	6.48375	6.5575	6.49	6.83	6.49125	6.915		1.2163	-1.05245	-1.26576	-1.34141		0.0026613	0.530694	0.000315192	1.12347e-05
SNOWBALL_006143_s_st	294395	ARHGEF2		9.4275	7.9	8.66	8.62875	8.3375	8.06125	8.11375	8.11625		2.88286	1.0219	1.21104	-1.00173		2.05945e-15	0.883852	0.0572162	0.991711
SNOWBALL_006155_st	294405	KIFAP3		9.27375	8.90125	9.7975	8.86625	10.1963	8.58375	10.11	8.36625		1.29459	1.90693	3.05781	3.34905		0.00552532	9.85333e-10	8.51939e-17	6.5422e-18
SNOWBALL_006159_st	294409	IMPAD1		9.12625	9.4725	8.94625	9.0375	8.84	9.25	8.9475	9.285		-1.27125	-1.06529	-1.32869	-1.26357		0.000174632	0.401795	1.27571e-05	0.000247557
SNOWBALL_006161_st	294411	PEA15		9.43125	9.15625	8.9475	8.98625	8.70125	8.745	8.44875	8.86375		1.20999	-1.02722	-1.03079	-1.3333		0.00364298	0.771649	0.738319	1.7506e-05
SNOWBALL_006169_st	294419	MOV10		7.92375	8.235	7.27	7.67	6.995	7.46875	7.21125	7.515		-1.24078	-1.31951	-1.38871	-1.23435		0.00333905	0.000177698	1.29863e-05	0.00420997
SNOWBALL_006175_st	294424	SCNM1		6.5375	6.44125	6.36875	6.22	6.285	6.375	6.135	6.51375		1.06899	1.10861	-1.06437	-1.30021		0.509649	0.262133	0.543334	0.00129066
SNOWBALL_006180_st	294429	PALMD		8.4125	8.3625	7.07125	7.94875	6.55625	7.71875	6.11375	7.43375		1.03526	-1.83719	-2.23845	-2.49666		0.857779	5.23673e-06	1.45462e-08	6.2062e-10
SNOWBALL_006184_st	294433	SLC22A15		6.885	7.0025	6.875	6.755	6.82625	6.4625	6.74375	6.44875		-1.08485	1.08673	1.28677	1.22688		0.090024	0.0823194	2.18514e-07	1.23293e-05
SNOWBALL_006185_s_st	294434	LOC100155195		3.045	3.14	3.8425	4.8475	3.6975	3.825	3.9075	4.125		-1.06807	-2.00694	-1.0924	-1.16272		0.838372	0.00144661	0.775428	0.591865
SNOWBALL_006191_st	294440	DENND4B		6.2125	6.13	5.975	5.7775	5.94875	5.71375	6.1225	5.83625		1.05885	1.14671	1.17691	1.21947		0.491103	0.0494667	0.0170721	0.00329744
SNOWBALL_006193_st	294442	LOC110256745		7.04625	7.01375	5.39625	5.64	5.32875	5.8375	5.515	5.655		1.02278	-1.18407	-1.42282	-1.10191		0.880894	0.10683	0.000371364	0.40939
SNOWBALL_006194_s_st	294443	MTMR11,SF3B4		4.745	4.4275	4.46375	4.075	4.70125	4.06875	4.54125	4.015		1.24617	1.30926	1.55025	1.44018		0.0191697	0.00368186	4.78756e-06	9.79667e-05
SNOWBALL_006196_st	294445	TTF2		7.555	7.40875	6.5225	6.66125	6.3925	6.48	6.495	6.07375		1.10669	-1.10095	-1.06253	1.33909		0.184368	0.212833	0.477466	3.82497e-05
SNOWBALL_006200_s_st	294449	LRRC8D		9.4925	7.79	9.16875	8.64125	9.0075	8.3175	8.725	8.265		3.25464	1.44143	1.61328	1.37554		1.34296e-22	1.78884e-07	2.79163e-10	2.82753e-06
SNOWBALL_006201_st	294450	OLFML3		9.11375	9.19625	9.3525	9.13375	9.3125	8.3875	9.2975	8.19375		-1.05885	1.16372	1.89868	2.14913		0.718063	0.240837	2.04051e-07	3.43651e-09
SNOWBALL_006207_st	294456	SLC25A24		8.49125	8.74375	7.81125	7.99375	7.89	8.10125	7.87875	8.03625		-1.19127	-1.13485	-1.15769	-1.11535		0.00882855	0.0679718	0.0311113	0.12448
SNOWBALL_006210_st	294459	MLLT11		6.8875	7.33	6.22375	6.7575	5.915	6.4375	5.68625	6.19		-1.35896	-1.44769	-1.43644	-1.41789		0.00972655	0.00170123	0.00212922	0.00307696
SNOWBALL_006216_st	294464	LOC110260327,LOC100154181		7.56125	7.07125	5.6675	5.84625	5.5025	6.3975	5.58125	6.275		1.40444	-1.1319	-1.85961	-1.61748		0.00620555	0.398573	1.59432e-06	0.000117288
SNOWBALL_006217_st	294465	EXTL2		5.95875	6.1	7.1175	6.465	7.37625	6.39	7.22875	6.02		-1.10286	1.57189	1.98103	2.31137		0.314805	4.5673e-07	1.81579e-11	4.43273e-14
SNOWBALL_006227_st	294475	FNBP1L		7.1875	6.59	7.345	6.5825	7.65625	6.65375	7.75625	6.47875		1.51309	1.69643	2.00347	2.42419		0.000131338	2.28677e-06	5.98774e-09	9.84463e-12
SNOWBALL_006230_s_st	294478	LOC100738744		8.76125	8.345	8.08125	8.4725	7.83375	8.88875	7.85875	8.87375		1.33445	-1.31153	-2.07772	-2.0209		0.0678292	0.0892584	3.3122e-06	6.70493e-06
SNOWBALL_006232_s_st	294480	LOC100523492,LOC100523668		5.7025	5.485	5.39125	5.34625	5.73625	4.6325	6.09	4.6075		1.16272	1.03168	2.14913	2.79433		0.400126	0.893184	1.29307e-06	1.69345e-09
SNOWBALL_006233_st	294481	FAM46C		6.45625	8.29875	7.9975	8.4425	8.09	8.085	8.06	7.96375		-3.58631	-1.36131	1.00347	1.06899		2.66633e-17	0.00258933	0.983885	0.616224
SNOWBALL_006237_st	294485	UBAP2L,MIR2411		6.585	6.77125	6.735	6.6225	6.7325	6.39625	6.54625	5.98		-1.1378	1.0811	1.26247	1.48067		0.396195	0.645101	0.0839524	0.00223492
SNOWBALL_006242_st	294489	LOC106510200		4.50125	4.4075	5.14125	3.715	5.3475	4.0925	5.67	4.05125		1.06714	2.68747	2.38667	3.07109		0.799503	1.95989e-07	2.58409e-06	1.10974e-08
SNOWBALL_006243_st	294490	SNX27		8.29375	8.18375	8.3475	8.04375	8.44125	8.15125	8.53125	8.185		1.07923	1.23435	1.22264	1.27125		0.155856	3.08406e-05	6.36077e-05	3.17032e-06
SNOWBALL_006246_st	294493	KIAA0907		7.04	7.01375	7.47625	7.41	7.55	7.70375	7.535	8.0875		1.01836	1.04699	-1.11246	-1.46662		0.93774	0.829783	0.564352	0.00888927
SNOWBALL_006247_s_st	294494	LOC100624559		6.55125	7.05625	6.09	6.3	5.73625	5.82125	5.805	5.3825		-1.41912	-1.15669	-1.06069	1.34025		0.00138511	0.23302	0.690022	0.00772978
SNOWBALL_006248_st	294495	DNTTIP2		9.105	8.98	8.78625	8.99	8.79375	9.005	8.78375	8.955		1.09051	-1.15169	-1.15769	-1.12603		0.131202	0.00870302	0.00642003	0.0299308
SNOWBALL_006255_st	294501	PTGFRN		7.92125	7.7275	8.91125	8.40125	8.92625	7.60375	8.975	7.545		1.14373	1.42405	2.50099	2.69447		0.184896	0.000149269	4.13792e-14	3.5827e-15
SNOWBALL_006268_st	294514	GOLPH3L		9.36875	9.5775	9.5675	9.5325	9.68125	9.565	9.525	9.4225		-1.15569	1.02456	1.08391	1.07363		0.00905568	0.752798	0.181351	0.250916
SNOWBALL_006273_st	294519	SORT1		9.0175	8.165	9.07125	8.8575	8.79125	8.45875	8.60375	8.5875		1.80563	1.1597	1.25919	1.01133		3.01002e-12	0.03549	0.000812762	0.916936
SNOWBALL_006283_st	294529	RPL5		5.58125	5.75	5.96	6.08	5.6975	6.255	5.83	6.69375		-1.12408	-1.08673	-1.47172	-1.81976		0.679992	0.781846	0.0812299	0.00466658
SNOWBALL_006287_s_st	294533	TUFT1		7.6825	7.095	6.53625	6.395	6.3275	6.50875	6.47625	6.445		1.50264	1.10286	-1.13387	1.0219		2.2264e-05	0.376261	0.230611	0.879738
SNOWBALL_006291_st	294537	TRMT13		6.89625	7.11625	7.0025	7.2075	7.21	6.9325	7.29625	6.75625		-1.16473	-1.15269	1.21209	1.45397		0.108821	0.14026	0.0361016	3.90965e-05
SNOWBALL_006296_s_st	294542	LOC100157002		8.9775	9.22375	9.105	9.28375	9.18875	8.94125	9.1975	8.81375		-1.18612	-1.1319	1.18715	1.30473		0.0027891	0.0339065	0.00265153	6.23241e-06
SNOWBALL_006303_st	294549	LIX1L		8.81125	9.07	8.95375	9.12375	8.875	9.06875	8.8775	9.1		-1.19644	-1.12506	-1.14373	-1.16675		0.00206029	0.0500245	0.0232193	0.00837645
SNOWBALL_006304_st	294550	TBX15		8.2125	8.715	9.53625	9.81625	9.7075	9.98625	9.7325	9.95375		-1.41667	-1.21419	-1.21314	-1.16574		8.35964e-09	0.000392941	0.000416037	0.00505036
SNOWBALL_006307_st	294553	LOC100154179		7.36875	7.68375	7.48375	7.7175	7.4	7.6725	7.32875	7.5925		-1.24401	-1.17589	-1.2079	-1.2006		0.000821588	0.0138576	0.00381112	0.00515243
SNOWBALL_006330_st	294575	POLR3C		7.63625	7.4825	7.78	7.86375	7.77125	7.965	7.715	7.9075		1.11246	-1.05977	-1.14373	-1.14274		0.0196376	0.250918	0.00288103	0.00307038
SNOWBALL_006332_st	294577	DPH5		7.5075	7.24	7.19125	7.3425	7.24375	7.58875	7.1425	7.4775		1.20372	-1.11053	-1.27015	-1.26138		0.00111402	0.0784678	3.54853e-05	5.61832e-05
SNOWBALL_006343_st	294587	PRUNE1		8.10625	8.42125	8.06875	8.29875	7.97375	8.24125	7.9025	8.06375		-1.24401	-1.17283	-1.20372	-1.11826		1.48547e-05	0.00120603	0.000183008	0.0257907
SNOWBALL_006346_st	294590	MCL1		8.34	8.755	8.705	9.1125	8.73375	9.22875	8.92	9.3		-1.3333	-1.32639	-1.40932	-1.30134		0.000896617	0.0011053	8.80249e-05	0.00234485
SNOWBALL_006348_st	294592	LRIG2		6.54375	6.2225	7.00625	6.62125	7.0625	6.6375	7.105	6.74		1.24941	1.30586	1.34257	1.28788		0.000880438	8.01738e-05	1.67463e-05	0.00017277
SNOWBALL_006362_s_st	294605	TGFBR3		6.74375	7.06375	8.63125	8.59	8.81375	8.65875	8.82125	8.72125		-1.24833	1.02901	1.11342	1.07177		0.00245032	0.783866	0.179209	0.430592
SNOWBALL_006369_s_st	294612	MTMR11		6	5.5525	5.625	5.16375	5.84625	5.02125	5.95	5.1725		1.36368	1.37673	1.77154	1.71416		0.013396	0.0106226	7.84257e-06	2.16208e-05
SNOWBALL_006376_s_st	294618	CHTOP		7.02125	6.74875	6.7375	6.67875	6.82875	6.80875	6.8125	6.85		1.2079	1.04156	1.01396	-1.02633		0.00961853	0.674901	0.901875	0.803717
SNOWBALL_006377_st	294619	COL11A1		5.18	7.2075	6.22375	8.9825	5.8925	8.65875	5.83625	8.55		-4.07698	-6.7681	-6.80337	-6.56025		3.78195e-08	1.4e-11	1.29697e-11	2.21866e-11
SNOWBALL_006386_st	294628	CCDC18		5.65125	5.56875	5.4975	5.4725	5.4775	5.41875	5.555	5.01		1.05885	1.01748	1.04156	1.45902		0.680699	0.914939	0.781985	0.000278793
SNOWBALL_006392_st	294633	AGL		7.44625	7.38625	7.42875	7.23625	7.33	7.3225	7.2525	7.16375		1.04247	1.14274	1.00521	1.06345		0.502365	0.00807968	0.948858	0.279466
SNOWBALL_006401_st	294642	FAM102B		7.58625	7.185	7.02	6.84	6.9575	6.79375	6.785	6.8625		1.32065	1.13288	1.1202	-1.05519		0.00265571	0.225175	0.279616	0.662505
SNOWBALL_006409_st	294649	DPYD		7.675	7.76875	8.5275	8.2775	8.75875	8.225	8.8575	8.0775		-1.06714	1.18921	1.44769	1.71713		0.333784	0.00285853	8.71904e-09	2.79586e-13
SNOWBALL_006417_st	294656	FAM19A3		5.89875	6.63	5.6175	6.01625	5.5475	5.87125	5.52125	5.7075		-1.66008	-1.31837	-1.25158	-1.1378		4.73334e-09	0.000383958	0.0038645	0.118718
SNOWBALL_006418_st	294657	LOC110255273		10.6762	10.0487	8.2125	8.08125	7.72125	8.89125	7.7075	8.45875		1.54489	1.09524	-2.25012	-1.68325		0.0226925	0.724715	2.32657e-05	0.0056986
SNOWBALL_006434_st	294672	LOC100624559		8.28875	8.49875	7.835	7.89625	7.65875	7.39875	7.69375	7.24625		-1.15669	-1.04337	1.19748	1.36368		0.0468501	0.65127	0.0118073	1.91768e-05
SNOWBALL_006438_st	294675	PTBP2		7.755	7.64625	7.56125	7.41625	7.67	7.0325	7.6075	6.74875		1.07829	1.10573	1.55563	1.81347		0.488163	0.324694	1.71188e-06	2.2627e-09
SNOWBALL_006443_s_st	294680	LOC100625275		11.2263	11.0138	11.3313	11.1	11.4688	11.31	11.4025	11.2837		1.15869	1.17385	1.11632	1.08579		0.00320009	0.00132945	0.0310405	0.122839
SNOWBALL_006444_st	294681	STRIP1		6.785	6.7175	6.5875	6.27125	6.565	6.29875	6.61	6.4725		1.0479	1.24509	1.20268	1.1		0.504552	0.000124662	0.00112426	0.113859
SNOWBALL_006450_st	294687	SARS		10.9725	9.51	10.675	10.7987	10.6837	10.1212	10.3437	10.1725		2.75586	-1.08956	1.47683	1.12603		5.85986e-16	0.423016	1.96168e-05	0.233799
SNOWBALL_006453_st	294690	CDC42SE1		7.2425	7.5025	6.96	7.33	6.6275	7.35625	6.74	7.32		-1.19748	-1.29235	-1.6572	-1.49485		0.0306606	0.00167664	1.73403e-08	2.2477e-06
SNOWBALL_006458_st	294695	RHOC		8.62875	8.72375	7.7475	8.08125	7.5925	8.235	7.645	8.44		-1.06807	-1.26028	-1.56103	-1.73508		0.469452	0.00193303	4.02179e-08	2.04662e-10
SNOWBALL_006465_st	294702	DBT		7.1475	7.11	7.29125	7.68625	7.45625	7.86625	7.42625	7.7225		1.02633	-1.31494	-1.32869	-1.22795		0.809843	0.000259408	0.000155778	0.00605622
SNOWBALL_006469_st	294706	SYDE2		6.74875	7.28375	6.575	6.88875	6.4375	6.9525	6.15625	6.74625		-1.44894	-1.24293	-1.42899	-1.50525		3.37942e-07	0.00149403	7.39305e-07	3.96432e-08
SNOWBALL_006470_st	294707	CDC14A		5.7375	5.33125	5.23625	5.08875	5.32875	5.00875	5.18125	5.02375		1.32524	1.10765	1.24833	1.11535		0.000166349	0.213594	0.0028274	0.178303
SNOWBALL_006475_st	294712	TBX15		7.8575	8.41625	9.26	9.47625	9.38375	9.64625	9.475	9.6825		-1.47299	-1.16171	-1.19956	-1.15469		4.82172e-08	0.0242841	0.00552595	0.0314449
SNOWBALL_006476_s_st	294713	PTBP2		6.74125	6.5125	6.54125	6.46125	6.64625	6.1425	6.73625	5.85		1.17182	1.05702	1.41789	1.84837		0.0978709	0.642124	0.000132854	1.88522e-09
SNOWBALL_006480_s_st	294717	RPAP2		6.8	6.4675	7.1325	7.13125	7.1875	7.2	7.1425	7.2225		1.25919	1.00087	-1.0087	-1.05702		1.45491e-05	0.992212	0.915241	0.360948
SNOWBALL_006483_st	294720	SELENBP1		5.085	5.56125	7.82125	9.62125	7.48375	10.5113	7.48	10.4787		-1.39112	-3.4822	-8.15396	-7.99307		0.208132	6.26665e-07	1.3112e-12	1.73597e-12
SNOWBALL_006487_s_st	294724	CD58		6.89125	6.67625	7.0775	6.99875	6.8675	7.13875	6.91	6.98		1.1607	1.0561	-1.20685	-1.04972		0.0119701	0.441909	0.00139406	0.505351
SNOWBALL_006492_st	294728	GDAP2		8.01625	8.2475	7.91125	7.72125	8.0225	7.6	7.89875	7.48		-1.17385	1.14076	1.34025	1.33677		0.014812	0.0502232	1.16427e-05	1.35691e-05
SNOWBALL_006495_st	294730	SLC16A1		8.8875	8.4875	9.18125	9.01	9.335	8.10625	9.24	7.86		1.31951	1.12603	2.34364	2.60268		0.00155618	0.222617	7.53087e-14	1.98928e-15
SNOWBALL_006497_st	294732	HFM1		3.88625	3.44	3.6875	3.4725	3.985	3.6725	4.0225	3.7625		1.36249	1.1607	1.24186	1.19748		0.00445189	0.215302	0.0539722	0.119796
SNOWBALL_006506_st	294740	INTS3		7.68625	7.43625	7.70625	7.72125	7.65875	7.6975	7.83125	7.64125		1.18921	-1.01045	-1.02722	1.14076		0.00105808	0.898856	0.709724	0.0136499
SNOWBALL_006510_st	294744	ADAMTSL4		6.31875	6.61125	6.345	7.49	5.9025	6.735	6.01625	6.88		-1.22476	-2.21146	-1.78077	-1.81976		0.0683949	1.68332e-10	3.46697e-07	1.58287e-07
SNOWBALL_006512_st	294746	SH3GLB1		9.6275	9.55375	9.35375	9.495	9.29125	9.52125	9.2175	9.585		1.05245	-1.10286	-1.17283	-1.29012		0.273909	0.0192689	0.00012803	1.84435e-08
SNOWBALL_006513_s_st	294747	ARHGAP29		7.065	7.00125	6.2175	6.61625	5.92875	6.1425	5.6725	5.88125		1.04518	-1.31837	-1.1597	-1.15569		0.718446	0.00199945	0.120644	0.131274
SNOWBALL_006520_st	294753	FAM69A		8.46	8.5875	8.39375	8.82875	8.35875	8.4825	8.24125	8.22875		-1.0924	-1.35191	-1.08956	1.0087		0.327654	0.00013072	0.345172	0.945097
SNOWBALL_006523_st	294756	PBX1		4.4375	4.1425	5.24875	4.0675	5.13625	3.8625	4.89875	3.84125		1.22688	2.26773	2.41789	2.08132		0.459227	0.000333858	0.00011895	0.00126754
SNOWBALL_006530_st	294761	ATP1A1		10.8213	10.965	10.565	10.42	10.435	10.3737	10.4313	10.29		-1.10477	1.10573	1.04337	1.10286		0.00492399	0.00454967	0.292213	0.00576125
SNOWBALL_006540_st	294769	LOC100621389		6.22875	6.1625	5.13	5.18875	4.9725	5.78375	5.01875	5.745		1.04699	-1.04156	-1.75473	-1.65433		0.824302	0.846294	8.49749e-05	0.000391134
SNOWBALL_006542_s_st	294771	RPAP2		7.0325	6.67625	7.29375	7.3125	7.30625	7.41375	7.42375	7.4875		1.28009	-1.01308	-1.07736	-1.04518		0.00594628	0.926991	0.50053	0.718717
SNOWBALL_006554_st	294781	MAN1A2		8.30125	8.70625	8.415	8.435	8.45875	8.18375	8.29125	7.9575		-1.32409	-1.01396	1.20999	1.26028		8.0716e-05	0.898661	0.00699451	0.00102244
SNOWBALL_006557_s_st	294784	LOC100523492,LOC100523668		6.525	6.3675	6.15	6.355	6.71125	5.29375	7.10375	5.39375		1.11535	-1.15269	2.67122	3.27161		0.694703	0.590636	3.94696e-06	8.73818e-08
SNOWBALL_006559_st	294786	DDX20		7.36375	7.36375	7.3	7.39625	7.37625	7.6775	7.3425	7.74625		-1	-1.06899	-1.23221	-1.32294		1	0.209334	2.11136e-05	7.09219e-08
SNOWBALL_006560_st	294787	WDR47		7.6375	7.745	7.35125	7.66875	7.34	7.7975	7.33125	7.915		-1.07736	-1.24617	-1.37316	-1.49874		0.440099	0.00612378	8.87438e-05	1.36201e-06
SNOWBALL_006574_st	294799	AHCYL1		8.12875	8.65625	8.1175	8.595	8.07125	8.635	8.05	8.41125		-1.44143	-1.39233	-1.47811	-1.28454		3.46481e-05	0.000154084	1.15041e-05	0.00396164
SNOWBALL_006576_st	294801	NGF		6.305	6.22125	5.43	5.73875	5.1625	5.50625	5.1325	5.68125		1.05977	-1.23863	-1.26905	-1.46282		0.65144	0.0310796	0.0152309	0.000105391
SNOWBALL_006581_st	294806	MINDY1		6.6425	6.5625	7.28125	7.0925	7.33	6.9875	7.2675	7.12		1.05702	1.13978	1.26795	1.10765		0.451685	0.035798	0.000110214	0.114274
SNOWBALL_006590_s_st	294813	MCL1		7.605	8.03375	7.96125	8.2975	7.8575	8.33375	7.95125	8.445		-1.34607	-1.26247	-1.39112	-1.4081		0.000525569	0.00661581	0.000129707	7.65376e-05
SNOWBALL_006593_st	294815			7.33125	7.19125	7.51875	7.11625	7.9025	7.00375	8.055	6.7475		1.10191	1.3218	1.86445	2.47512		0.116746	3.57556e-06	3.43171e-15	1.71658e-20
SNOWBALL_006595_st	294817	CERS2		10.09	10.3212	9.74625	9.73875	9.6725	9.8075	9.70125	9.935		-1.17385	1.00521	-1.09809	-1.17589		0.00736958	0.957288	0.145124	0.00672525
SNOWBALL_006606_s_st	294828	LOC102159001		5.92625	5.785	6.4075	6.195	6.21875	5.7975	6.22875	5.7375		1.10286	1.15869	1.33909	1.40566		0.290176	0.0845633	0.00034378	3.76716e-05
SNOWBALL_006607_st	294829	CTTNBP2NL		8.57625	8.395	8.4775	8.2375	8.60875	8.2425	8.49875	8.19375		1.13387	1.18099	1.289	1.23542		0.20672	0.078057	0.00493144	0.0207921
SNOWBALL_006613_st	294834	GNAI3		8.02	8.06875	7.76875	8.03	7.9175	8.19375	7.96625	8.28		-1.03437	-1.19852	-1.21104	-1.24293		0.708396	0.00646998	0.00390636	0.00103897
SNOWBALL_006614_st	294835	PIP5K1A		8.36875	8.48125	8.2775	8.4575	8.20125	8.56625	8.3025	8.575		-1.0811	-1.13288	-1.28788	-1.2079		0.240459	0.0410589	2.9108e-05	0.00147787
SNOWBALL_006615_st	294836	GTF2B		6.77875	6.7425	6.59625	6.67625	6.745	6.84	6.72375	6.9925		1.02544	-1.05702	-1.06807	-1.20476		0.789777	0.495287	0.400316	0.00481549
SNOWBALL_006616_st	294837	LOC110256744		9.6575	9.61875	9.25	9.07625	9.28125	8.98	9.2375	8.95625		1.02722	1.12799	1.23221	1.21525		0.790966	0.109636	0.00322863	0.00608761
SNOWBALL_006620_st	294839	TXNIP		8.66375	8.25125	11.0537	11.9388	11.1238	12.3913	11.0675	12.505		1.33099	-1.84676	-2.40744	-2.70851		0.233813	0.00444724	5.69012e-05	7.08867e-06
SNOWBALL_006622_st	294841	WDR63		4.74	4.90625	5.5775	5.62875	5.63125	6.2475	5.51875	6.44875		-1.12214	-1.03616	-1.53289	-1.90528		0.404429	0.835699	0.00025555	2.04573e-07
SNOWBALL_006623_st	294842	LAMTOR5		7.48125	7.25625	7.37625	7.2725	7.58	7.25625	7.4875	7.3775		1.16878	1.07456	1.25158	1.07923		0.0380621	0.410203	0.0021967	0.376384
SNOWBALL_006625_st	294844	GCLM		7.90625	7.94125	7.43875	7.6325	7.30125	7.67625	7.13	7.68375		-1.02456	-1.14373	-1.29684	-1.4679		0.782717	0.0338543	3.58022e-05	1.61778e-08
SNOWBALL_006632_st	294849	SLC30A7,LOC110260373		9.34	9.535	9.45875	9.5425	9.5275	9.34625	9.48125	9.145		-1.14472	-1.05977	1.13387	1.26247		0.00439951	0.280374	0.00833642	2.30875e-06
SNOWBALL_006641_st	294856	RNF115		7.68125	7.61	7.85875	7.95125	7.815	8.09625	7.8025	8.185		1.05063	-1.06622	-1.21525	-1.3036		0.570805	0.43633	0.00443831	0.000122229
SNOWBALL_006649_st	294864			7.645	7.36125	7.7175	7.5075	7.71375	8.15875	7.66625	8.30625		1.21736	1.15669	-1.36131	-1.55833		0.140537	0.305539	0.0137496	0.000363918
SNOWBALL_006650_st	294865	DDAH1		9.775	10.1763	8.19875	8.48	7.40375	8.59125	6.87125	8.46125		-1.32065	-1.21525	-2.27758	-3.01049		0.00561526	0.06104	1.08191e-11	1.54382e-15
SNOWBALL_006651_st	294866	RSBN1		6.40875	6.4	6.50625	6.37125	6.44875	6.5675	6.59125	6.79375		1.00608	1.09809	-1.08579	-1.15069		0.942697	0.0909709	0.146324	0.00781646
SNOWBALL_006652_st	294867	LRRC8C		8.125	7.40375	6.6325	6.7925	6.405	6.6725	6.08625	6.5675		1.64861	-1.11729	-1.20372	-1.39595		2.3958e-06	0.349686	0.0829353	0.00105934
SNOWBALL_006654_st	294869	VPS72,TMOD4		7.81	7.78125	7.655	7.5875	7.61125	7.8	7.65	7.995		1.02013	1.0479	-1.13978	-1.27015		0.819058	0.532213	0.0324477	7.75092e-05
SNOWBALL_006656_st	294871	DCLRE1B		8.175	8.3	7.87875	6.8925	7.88875	7.06375	8.115	6.93125		-1.09051	1.98103	1.77154	2.27166		0.527873	1.50654e-08	7.53972e-07	1.49311e-10
SNOWBALL_006657_st	294872	SNX7		7.98875	8.42	8.5625	9.39875	8.68875	9.58625	8.64	9.615		-1.3484	-1.7854	-1.86284	-1.96564		0.000285676	6.52713e-10	1.00243e-10	1.00598e-11
SNOWBALL_006662_st	294876	WARS2		7.185	7.61	7.3825	7.49375	7.48625	7.6775	7.335	7.55125		-1.34257	-1.08016	-1.14175	-1.16171		2.76256e-06	0.256943	0.0319938	0.0140871
SNOWBALL_006663_st	294877	POGZ		8.3375	8.09	8.19	7.9625	8.1325	8.105	8.32375	8.15125		1.18715	1.1708	1.01924	1.12701		0.00412311	0.00862628	0.827498	0.0530097
SNOWBALL_006665_st	294879	LOC106504735,LOC110262169		9.14625	8.99	8.76375	8.78125	8.54125	8.88125	8.635	9.09125		1.11439	-1.0122	-1.26576	-1.37197		0.252039	0.927586	0.00523009	0.000190085
SNOWBALL_006668_st	294881	PKN2		8.89375	8.97625	8.66875	8.75625	8.68125	8.9	8.675	8.86125		-1.05885	-1.06253	-1.16372	-1.1378		0.363706	0.329152	0.00489524	0.0177581
SNOWBALL_006674_st	294887	NOTCH2		9.76125	9.87375	10.1175	9.6675	10.1288	9.425	10.1575	9.33		-1.0811	1.36604	1.62873	1.77461		0.377959	4.36349e-05	5.52039e-09	8.40289e-11
SNOWBALL_006689_st	294900	TRIM33		7.99125	7.735	8.02125	7.86	8.0825	7.99875	8.15375	8.06		1.19437	1.11826	1.05977	1.06714		0.00397966	0.0841879	0.433296	0.368388
SNOWBALL_006691_st	294902	SLC44A3		3.74375	3.57875	4.25125	3.715	4.28125	3.7875	4.155	3.76125		1.12117	1.4502	1.4081	1.3138		0.207863	1.06597e-05	4.16768e-05	0.000907281
SNOWBALL_006703_st	294914	FBLN1		6.23375	5.955	7.87625	5.5575	8.7425	5.38	8.87	5.56		1.21314	4.989	10.2852	9.91766		0.339617	3.79355e-13	2.78644e-18	4.66009e-18
SNOWBALL_006707_st	294918	FAM118A		7.155	7.04375	6.88125	6.61875	6.63875	6.11875	6.525	5.975		1.08016	1.19956	1.43396	1.46409		0.33387	0.00864165	6.9439e-07	2.16488e-07
SNOWBALL_006709_st	294920	KIAA0930		8.245	8.1375	7.62625	7.67625	7.3725	7.84	7.4325	8.0625		1.07736	-1.03526	-1.38271	-1.54756		0.370037	0.721542	8.69883e-06	1.90144e-08
SNOWBALL_006718_st	294927	RTL6		7.13375	6.90875	7.12375	6.99	6.995	7.08625	7.03125	7.27125		1.16878	1.09714	-1.06529	-1.18099		0.00532911	0.119671	0.326584	0.00290243
SNOWBALL_006720_st	294929	ARFGAP3		9.65875	9.69125	9.62375	9.63375	9.71625	9.47125	9.6375	9.38125		-1.02278	-1.00696	1.18509	1.19437		0.733783	0.927266	0.000410327	0.000227519
SNOWBALL_006721_st	294930	SCUBE1		6.00625	6.33125	7.77875	7.705	7.99375	7.41	7.9975	7.04625		-1.25266	1.05245	1.49874	1.93355		0.322507	0.86326	0.0470142	0.000851408
SNOWBALL_006730_st	294939	PACSIN2		7.185	7.31	6.74625	7.11375	6.6225	7.20125	6.6775	7.34125		-1.09051	-1.29012	-1.49355	-1.5842		0.271194	0.000270809	8.8804e-08	3.56502e-09
SNOWBALL_006734_st	294943	SCUBE1		5.945	6.61625	8.40125	8.39375	8.58375	8.1225	8.64	7.77		-1.59245	1.00521	1.37673	1.82766		0.0347356	0.988667	0.1728	0.00516759
SNOWBALL_006735_st	294944	TSPO		8.58	8.4	9.2825	9.0425	9.20375	8.81375	8.90875	9.0225		1.13288	1.18099	1.31039	-1.08204		0.0814794	0.0159412	8.90549e-05	0.314913
SNOWBALL_006736_st	294945	PARVB		7.26	7.51375	6.39375	6.63375	6.1725	6.62375	6.315	6.56875		-1.1923	-1.18099	-1.36722	-1.1923		0.0243581	0.0343538	5.84776e-05	0.0243581
SNOWBALL_006737_st	294946	POLDIP3		8.8325	8.62125	8.5525	8.47	8.57125	8.58875	8.405	8.65875		1.15769	1.05885	-1.0122	-1.1923		0.00875254	0.382707	0.886573	0.00154626
SNOWBALL_006743_st	294952	ATF4		10.7437	9.5	10.3362	10.6087	10.2025	10.375	10.055	10.4025		2.36813	-1.2079	-1.12701	-1.27235		1.78624e-16	0.0104309	0.127215	0.00101345
SNOWBALL_006757_st	294966	DESI1		8.46875	8.1725	7.64125	7.6225	7.4325	7.255	7.44	7.42625		1.22795	1.01308	1.13092	1.00958		1.38249e-05	0.849726	0.00790356	0.893145
SNOWBALL_006758_st	294967	TNRC6B		7.545	7.48875	7.81625	7.595	7.9425	7.59125	8.06125	7.56375		1.03976	1.16574	1.27567	1.41177		0.709785	0.0537142	0.00152399	1.20251e-05
SNOWBALL_006759_st	294968	LOC100623855		9.8575	9.825	10.1713	9.9275	10.4125	10.3725	10.3663	10.3625		1.02278	1.18407	1.02811	1.0026		0.785622	0.00366655	0.729164	0.978649
SNOWBALL_006760_s_st	294969	TCF20		7.55	7.19	7.6075	7.32	7.64375	7.35	7.84625	7.4775		1.28343	1.22052	1.22582	1.29123		0.00189617	0.0140292	0.0119311	0.00146572
SNOWBALL_006764_st	294973	XPNPEP3		6.89625	7.015	6.98875	6.89125	6.98375	6.77375	6.8775	6.49		-1.08579	1.06992	1.15669	1.30812		0.329085	0.443024	0.0540171	0.000250117
SNOWBALL_006768_st	294977	MKL1		7.27625	7.7325	6.8425	6.865	6.58125	6.77625	6.81875	6.9075		-1.37197	-1.01572	-1.14472	-1.06345		3.08339e-06	0.874791	0.044412	0.433361
SNOWBALL_006773_st	294982	SYNGR1		8.23125	8.22625	8.6625	8.55125	8.5775	8.37875	8.61125	8.43		1.00347	1.08016	1.1477	1.13387		0.968394	0.183842	0.00980311	0.019404
SNOWBALL_006782_st	294990	ACO2		9.0825	9.11375	8.75375	8.745	8.66875	8.935	8.74875	9.0275		-1.0219	1.00608	-1.20268	-1.21314		0.771483	0.942979	0.000486771	0.000269271
SNOWBALL_006785_st	294992	TCF20		7.195	6.86	7.2725	6.99	7.32875	6.9675	7.5275	7.0975		1.26138	1.2163	1.28454	1.34723		0.00417891	0.0168386	0.00198139	0.000249105
SNOWBALL_006788_st	294995	SLC25A17		8.085	8.6075	7.9	8.6075	7.7575	8.655	7.88625	8.59875		-1.43644	-1.63297	-1.86284	-1.63864		0.000567187	5.89165e-06	4.63015e-08	5.18893e-06
SNOWBALL_006790_st	294997	LOC100510904		7.62375	7.54375	7.255	7.17375	7.3	7.94125	7.495	8.15375		1.05702	1.05793	-1.55968	-1.57871		0.514759	0.506809	5.53393e-09	2.84785e-09
SNOWBALL_006791_st	294998	PRDM4		7.66125	7.40375	7.3875	7.13375	7.46375	7.1525	7.52125	7.23375		1.19541	1.1923	1.24078	1.22052		0.00808599	0.00911884	0.0012992	0.00298025
SNOWBALL_006793_st	295000	LOC100523244		8.66125	8.47375	8.25625	7.98	8.10125	8.14375	8.21	8.30875		1.13879	1.21104	-1.0299	-1.07085		0.0582525	0.00383177	0.749462	0.3796
SNOWBALL_006794_s_st	295001	MYH9		10.6937	10.4062	9.615	9.67625	9.31	9.69125	9.2725	9.65875		1.22052	-1.04337	-1.30247	-1.30699		0.000684869	0.569258	1.11998e-05	8.92698e-06
SNOWBALL_006796_st	295003	RBFOX2		9.1275	8.9775	8.56625	8.28125	8.50375	8.26875	8.43375	8.10375		1.10957	1.21841	1.17691	1.25701		0.05505	0.000176694	0.00184978	1.88984e-05
SNOWBALL_006797_st	295004	TMEM263		8.16125	8.585	8.08	8.34625	8.105	7.875	8.19625	7.58125		-1.34141	-1.20268	1.17283	1.53156		0.000106244	0.014959	0.0385034	1.21875e-07
SNOWBALL_006798_st	295005	TCP11L2		6.065	6.1125	7.2975	7.89	7.15125	8.12125	7.18625	8.1925		-1.03347	-1.50786	-1.95884	-2.00868		0.824294	6.43416e-05	3.3246e-09	1.32265e-09
SNOWBALL_006799_st	295006	EIF3L		10.4275	10.4287	10.6362	10.45	10.6975	10.5425	10.625	10.5463		-1.00087	1.1378	1.11342	1.0561		0.991728	0.00824427	0.0305428	0.331888
SNOWBALL_006800_s_st	295007	JOSD1		7.34625	7.415	7.28625	7.2675	7.295	7.44375	7.425	7.6775		-1.04881	1.01308	-1.10861	-1.19127		0.469756	0.873813	0.0670842	0.00120128
SNOWBALL_006802_s_st	295009	MYH9		11.4487	11.055	10.3137	10.3312	10.0625	10.4162	9.9125	10.3538		1.3138	-1.0122	-1.27788	-1.35778		0.00011621	0.911985	0.000490225	1.98905e-05
SNOWBALL_006807_st	295014	LOC110256277		8.9	8.79125	8.7825	8.79	8.9225	8.72125	8.87	8.6125		1.07829	-1.00521	1.14969	1.19541		0.171473	0.949324	0.00598227	0.000435394
SNOWBALL_006811_st	295018	TST		5.88625	5.98	6.18625	6.13125	6.37375	6.7525	6.51375	6.90625		-1.06714	1.03886	-1.30021	-1.31267		0.606736	0.783625	0.00733488	0.0053806
SNOWBALL_006820_st	295027	NUAK1		5.7275	6.565	5.995	7.08875	5.675	7.6575	5.97	7.93625		-1.78695	-2.13428	-3.95177	-3.90751		6.56084e-05	5.71427e-07	1.21335e-13	1.55968e-13
SNOWBALL_006823_st	295030	CKAP4		6.5875	6.9225	5.8925	5.98125	5.68625	5.6075	5.8625	5.5975		-1.26138	-1.06345	1.0561	1.20164		0.0001976	0.403937	0.470733	0.00306641
SNOWBALL_006825_st	295032	EIF3D		8.8325	8.63875	8.81	8.74625	8.7075	8.99	8.73125	8.98125		1.14373	1.04518	-1.2163	-1.18921		0.0296173	0.565258	0.00120786	0.00422043
SNOWBALL_006831_st	295038	EIF3L		9.8825	9.8075	10.2712	9.92375	10.2675	10.0337	10.25	10.0687		1.05336	1.27235	1.17589	1.13387		0.471493	5.84415e-05	0.00630943	0.0384508
SNOWBALL_006833_st	295040	DDX17		10.2188	10.455	10.2187	10.0975	10.2713	10.2175	10.1725	10.0988		-1.17793	1.08768	1.03796	1.05245		0.000785298	0.103534	0.543396	0.371504
SNOWBALL_006837_s_st	295044	APOBEC3B		5.13125	4.88875	5.41	4.53	5.45125	4.69625	5.37	4.85625		1.18304	1.84038	1.68763	1.42776		0.100164	1.08499e-08	3.37319e-07	0.000245803
SNOWBALL_006839_st	295046	SUN2		6.635	6.86125	6.36625	6.49625	6.415	6.925	6.44625	7.05625		-1.16979	-1.09429	-1.42405	-1.52626		0.112444	0.416834	0.000158154	9.47995e-06
SNOWBALL_006846_st	295053	TMEM184B		9.36875	9.7225	9.1925	9.10625	8.98875	8.52	9.03625	8.40875		-1.27788	1.06161	1.38391	1.54489		0.000112145	0.428347	8.85683e-07	1.13467e-09
SNOWBALL_006847_st	295054	POLR3B		7.04375	6.95375	6.6925	7.005	6.75375	7.17	6.79875	7.1025		1.06437	-1.24186	-1.33445	-1.23435		0.33529	0.000122431	9.01847e-07	0.000182631
SNOWBALL_006848_st	295055	TIMP3		11.445	10.3175	11.89	10.5675	11.9437	10.2762	11.7862	10.36		2.1848	2.50099	3.17664	2.68747		2.61154e-11	2.52226e-13	1.74419e-16	2.49129e-14
SNOWBALL_006851_st	295058	ADCY6		7.04375	7.32	7.0725	7.23	6.97125	7.16875	7.075	7.29		-1.21104	-1.11535	-1.14671	-1.1607		0.000286934	0.0436392	0.00963984	0.00465412
SNOWBALL_006867_s_st	295071	FOXRED2		6.27875	6.17	6.42875	6.2675	6.19625	6.4975	6.185	6.575		1.07829	1.11826	-1.23221	-1.31039		0.53517	0.316104	0.035537	0.00540624
SNOWBALL_006872_s_st	295076	MYH9		10.635	10.3125	9.52125	9.62875	9.2075	9.59125	9.19	9.5875		1.2505	-1.07736	-1.30473	-1.31722		0.000242809	0.278242	1.76801e-05	9.68347e-06
SNOWBALL_006876_st	295080	DNAJC14		7.52625	7.71625	7.5075	7.53375	7.4925	7.6625	7.5125	7.685		-1.14076	-1.01836	-1.12506	-1.12701		0.00958928	0.802744	0.0216611	0.0196296
SNOWBALL_006880_s_st	295084	LOC100525396		6.9	5.72875	6.1425	4.8125	5.56375	4.5825	5.14375	4.23125		2.25207	2.51403	1.97418	1.8823		8.71639e-07	5.83232e-08	2.2017e-05	6.92263e-05
SNOWBALL_006894_s_st	295098	MYL6B		5.07125	4.41	5.13875	4.4775	4.92	3.8825	4.745	3.9425		1.58145	1.58145	2.05267	1.74412		4.52504e-05	4.52504e-05	5.39496e-09	1.52404e-06
SNOWBALL_006903_st	295107	ATF7		8.8025	8.72875	9.14625	8.95625	9.0775	8.77375	9.1375	8.83375		1.05245	1.14076	1.23435	1.23435		0.621395	0.12008	0.00832442	0.00832442
SNOWBALL_006909_st	295113	RARG		8.665	8.11125	8.81	8.2875	8.60875	7.77375	8.46125	7.7425		1.4679	1.43644	1.78386	1.64576		4.0129e-06	1.13107e-05	3.98859e-10	1.67136e-08
SNOWBALL_006913_st	295117	TUBA1B		12.3325	12.2825	11.48	11.2988	11.4125	11.3887	11.3537	11.08		1.03526	1.13387	1.0166	1.20895		0.705042	0.0742063	0.871437	0.00489022
SNOWBALL_006933_st	295136	RACGAP1		8.90625	8.72	6.29125	6.34875	5.7775	6.82875	5.47375	5.9775		1.1378	-1.04066	-2.07232	-1.41789		0.261418	0.783767	4.92316e-10	0.000631121
SNOWBALL_006937_st	295140	ACVRL1		5.4925	5.6125	6.185	6.045	6.15875	5.86625	6.14625	5.79		-1.08673	1.10191	1.22476	1.28009		0.416788	0.327	0.0196968	0.00401856
SNOWBALL_006941_st	295143	LOC110256464		10.2775	10.1912	9.555	9.7525	9.65125	9.70875	9.755	9.4575		1.06161	-1.14671	-1.04066	1.22901		0.526317	0.0845548	0.696873	0.00650861
SNOWBALL_006944_st	295146	ZNF740		6.71	6.49	6.63625	6.69375	6.60125	6.94125	6.66625	7.07375		1.16473	-1.04066	-1.26576	-1.32639		0.00891893	0.593218	6.05846e-05	2.7795e-06
SNOWBALL_006953_s_st	295155	MYL6		12.1275	12.0638	11.1413	11.305	11.0113	11.2838	11.0025	11.1462		1.04518	-1.1202	-1.2079	-1.10477		0.607297	0.107221	0.00450853	0.167688
SNOWBALL_006961_s_st	295163	LOC100517498		11.34	11.2313	11.345	11.0838	11.4038	11.145	11.3675	11.1675		1.07829	1.19852	1.19644	1.1487		0.206362	0.000812748	0.000909434	0.0108519
SNOWBALL_006972_st	295172	CSAD		5.145	5.285	5.80125	5.8975	5.85875	5.8125	6.15375	5.63625		-1.10191	-1.06899	1.03258	1.43147		0.559618	0.709377	0.871674	0.00645263
SNOWBALL_006987_st	295185	APOF		4.30625	4.13	3.2625	3.0225	3.29	3.1525	3.34625	2.99375		1.12994	1.18099	1.1	1.27677		0.196828	0.0630508	0.339755	0.00458762
SNOWBALL_006988_s_st	295186	MYL6		10.8262	10.7475	9.835	10.0663	9.65125	10.0975	9.70875	9.92875		1.0561	-1.17385	-1.36249	-1.16473		0.639189	0.0850443	0.000492447	0.104243
SNOWBALL_006991_st	295189	ITGA5		9.655	10.7088	8.65	10.0188	8.08	9.76625	8.03375	9.63375		-2.07592	-2.58247	-3.21819	-3.03143		7.43265e-08	1.15396e-10	2.93667e-13	1.40438e-12
SNOWBALL_006992_s_st	295190	ANKRD52		7.875	8.44625	7.1075	7.0575	6.8825	6.8375	6.9275	6.805		-1.48581	1.03526	1.03168	1.08862		1.16113e-06	0.749	0.777072	0.34761
SNOWBALL_006996_st	295194	SP1		9.315	9.135	9.46875	9.39375	9.54625	9.49	9.50125	9.4525		1.13288	1.05336	1.03976	1.03437		0.000628574	0.194161	0.360001	0.442213
SNOWBALL_007005_s_st	295201	SMARCD1		7.11	6.7225	6.78125	6.58625	6.755	6.62625	6.69625	6.67375		1.30812	1.14472	1.09335	1.01572		2.45497e-05	0.034441	0.193037	0.868431
SNOWBALL_007011_st	295207	LOC100127131		9.52125	9.7625	8.8	8.695	8.79	8.85125	8.775	8.465		-1.18202	1.07549	-1.04337	1.23971		0.00873252	0.318942	0.604831	0.0007152
SNOWBALL_007014_st	295210	C12H17orf75		9.40625	9.43	8.61375	8.78125	8.39	8.915	8.4	8.8825		-1.0166	-1.12311	-1.43893	-1.39716		0.867018	0.0914322	1.81587e-07	1.03999e-06
SNOWBALL_007016_st	295211	LOC100512785		7.19	7.09125	7.22625	7.075	7.33125	7.3725	7.16875	7.5775		1.07085	1.11053	-1.02901	-1.32754		0.495679	0.251756	0.808281	0.000519838
SNOWBALL_007023_st	295218	LOC100522072		7.5025	7.4375	7.50875	7.425	7.63125	6.94875	7.6675	6.9225		1.04608	1.05977	1.60492	1.67597		0.700782	0.603021	2.66134e-07	3.86269e-08
SNOWBALL_007029_st	295224	LOC100517498		10.7438	10.515	10.72	10.465	10.77	10.5312	10.7475	10.5663		1.17182	1.19334	1.17997	1.13387		0.0141279	0.00587478	0.0101832	0.0584443
SNOWBALL_007038_st	295232	GPD1		5.31375	5.10125	5.22625	5.63125	5.40125	5.99375	5.79625	6.57375		1.15869	-1.32409	-1.50786	-1.71416		0.471883	0.116004	0.0153817	0.00130939
SNOWBALL_007047_s_st	295241	IGFBP6		6.59375	6.41	6.555	6.25875	6.58875	6.2475	6.61375	6.305		1.13583	1.22795	1.26685	1.23863		0.170106	0.0173735	0.00566455	0.0128516
SNOWBALL_007056_s_st	295248	TUBA1A		12.17	12.075	11.1875	10.8587	11.0387	11.0087	10.9	10.6912		1.06807	1.25592	1.02101	1.15569		0.510012	0.00475555	0.863652	0.0879003
SNOWBALL_007060_st	295252	RNF41		8.1425	8.44375	8.09375	7.8575	8.1425	8.03875	8.16	8.06875		-1.23221	1.17793	1.07456	1.06529		0.00241963	0.0189012	0.374011	0.447336
SNOWBALL_007069_st	295261	SMARCC2		8.2075	8.02	8.35	8.14	8.30875	8.3675	8.345	8.47375		1.13879	1.15669	-1.04156	-1.09335		0.0015285	0.000401907	0.403446	0.033446
SNOWBALL_007071_s_st	295263	ANKRD52		8.305	8.7525	7.58625	7.51375	7.38125	7.28875	7.6475	7.32		-1.36368	1.05154	1.06622	1.25484		0.00427332	0.737939	0.655429	0.0416987
SNOWBALL_007088_s_st	295279	LOC102157763		5.52125	5.7625	5.625	6.00125	5.355	6.31875	5.31875	6.40875		-1.18202	-1.29796	-1.95037	-2.12874		0.187433	0.027038	8.54561e-08	4.81732e-09
SNOWBALL_007089_st	295280	PAN2		6.7125	6.6675	6.61	6.64875	6.59375	6.36625	6.56125	6.27375		1.03168	-1.02722	1.1708	1.22052		0.677828	0.727621	0.00494175	0.000388073
SNOWBALL_007096_st	295286	TUBA1A		11.0087	10.925	9.7625	9.4525	9.6375	9.51	9.54125	9.36125		1.05977	1.23971	1.0924	1.13288		0.560213	0.00644841	0.331047	0.140232
SNOWBALL_007097_st	295287	DGKA		8.27125	8.14125	8.015	7.79625	8.00625	7.71375	8.0175	7.80125		1.09429	1.16372	1.22476	1.16171		0.194239	0.0177655	0.00133021	0.0192391
SNOWBALL_007099_st	295289	NPFF		5.52875	5.68375	5.895	5.8425	5.96875	5.50625	5.8975	5.225		-1.11342	1.03706	1.37793	1.59383		0.458307	0.835999	0.00743443	0.000108237
SNOWBALL_007102_s_st	295292	POU6F1		5.30375	5.26375	5.555	5.35375	5.62375	5.35	5.74125	5.4375		1.02811	1.14969	1.20895	1.23435		0.761741	0.0366223	0.0035904	0.00122299
SNOWBALL_007115_st	295301	NDUFA4L2		5.0625	4.685	5.89125	4.43	5.885	4.49125	5.695	4.515		1.29909	2.75347	2.62761	2.26577		0.0452932	2.42706e-11	8.94608e-11	6.51109e-09
SNOWBALL_007119_st	295305	PLEKHA5		6.68125	6.4975	7.9125	7.63125	8.37625	7.92875	8.51375	7.92125		1.13583	1.21525	1.36368	1.50786		0.156402	0.0206024	0.000202889	2.0522e-06
SNOWBALL_007121_st	295307	REP15		3.96125	3.72125	4.16125	4.01625	4.24625	3.82	4.11875	3.97625		1.18099	1.10573	1.34374	1.10382		0.170794	0.458069	0.00838978	0.467516
SNOWBALL_007122_st	295308	ITPR2		6.8475	7.22125	7.43625	8.22625	7.52375	8.37375	7.54125	8.33125		-1.29572	-1.72907	-1.8025	-1.72907		0.00278256	1.03954e-08	1.71629e-09	1.03954e-08
SNOWBALL_007124_st	295310	TIGAR		6.58	7.0675	6.56875	6.59875	6.40375	6.43875	6.1825	6.3075		-1.40201	-1.02101	-1.02456	-1.09051		5.22719e-05	0.866873	0.842258	0.369932
SNOWBALL_007125_st	295311	TMBIM4		7.5275	7.82	7.37875	7.69	7.3175	7.85125	7.20625	7.805		-1.22476	-1.24078	-1.44769	-1.5144		0.0312986	0.021058	7.26198e-05	1.13784e-05
SNOWBALL_007126_st	295312	LRP1		10.23	9.94125	11.1538	10.5	11.085	10.0487	11.08	9.9575		1.22158	1.57325	2.05089	2.17724		0.0281584	1.29171e-06	2.03812e-11	2.07019e-12
SNOWBALL_007128_st	295314	FAM234B		5.485	5.68875	5.485	5.48	5.49875	5.25	5.6375	5.3475		-1.15169	1.00347	1.18818	1.22264		0.0176097	0.971562	0.00336614	0.000635956
SNOWBALL_007132_st	295318	ABCC9		4.68875	5.06	8.4175	8.7525	8.74	9.67125	8.7425	9.6775		-1.29347	-1.26138	-1.90693	-1.91189		0.0549569	0.088363	1.77603e-06	1.64338e-06
SNOWBALL_007134_st	295320	CHD4		8.8475	8.8	8.80875	8.4525	8.84375	8.71125	8.99875	8.885		1.03347	1.28009	1.09619	1.08204		0.660587	1.85791e-05	0.128499	0.205452
SNOWBALL_007138_st	295324	RBP5		5.69375	5.70625	6.0675	5.8975	6.12125	5.84375	6.20875	5.8625		-1.0087	1.12506	1.21209	1.27125		0.950931	0.22258	0.0303833	0.00593735
SNOWBALL_007141_st	295327	WBP11		8.91875	8.94375	8.3925	8.32	8.215	8.54125	8.22625	8.3975		-1.01748	1.05154	-1.25375	-1.12603		0.854284	0.523967	0.000362227	0.0721904
SNOWBALL_007148_st	295334	CPM		6.09375	7.6875	7.57375	9.925	8.1425	10.8987	8.5675	10.9862		-3.01833	-5.10266	-6.75638	-5.34708		3.99019e-06	6.99257e-10	9.30493e-12	3.34103e-10
SNOWBALL_007151_st	295337	IPO8		7.98125	8.2975	7.5825	7.6125	7.63625	7.79875	7.67375	7.705		-1.24509	-1.02101	-1.11922	-1.0219		0.000647136	0.824575	0.0966242	0.816454
SNOWBALL_007155_s_st	295341	EMP1		11.0037	11.2175	11.0937	11.5837	11.0925	11.7025	11.0725	11.78		-1.1597	-1.40444	-1.52626	-1.63297		0.177695	0.000750058	3.62027e-05	2.7659e-06
SNOWBALL_007161_st	295347	TM7SF3		8.13125	8.0275	8.70125	8.0825	8.9625	8.2225	8.90125	8.04125		1.07456	1.53554	1.67018	1.81504		0.624907	0.000157193	9.42536e-06	5.44461e-07
SNOWBALL_007162_st	295348	DYRK4,RAD51AP1		6.9025	6.91375	4.48875	4.475	4.25125	4.9225	3.95125	3.93375		-1.00783	1.00958	-1.59245	1.0122		0.972929	0.966702	0.00080652	0.9572
SNOWBALL_007164_st	295350	KIAA1551		5.23875	5.44375	5.4	6.21875	5.48625	6.74375	5.54125	7.03875		-1.15269	-1.76388	-2.39081	-2.82353		0.336015	1.39169e-05	1.51631e-09	1.40147e-11
SNOWBALL_007165_st	295351	DNM1L		8.70125	8.74	8.235	8.1825	8.26	8.11	8.22625	7.9		-1.02722	1.03706	1.10957	1.25375		0.790441	0.705262	0.178173	0.00138284
SNOWBALL_007167_st	295353	DERA		6.195	5.895	6.00625	5.8275	5.96875	5.74	5.9125	5.6375		1.23114	1.1319	1.17182	1.20999		0.000809713	0.0536251	0.0111666	0.00211991
SNOWBALL_007168_st	295354	MBD6		6.5675	6.43125	6.58375	6.2725	6.41375	6.2625	6.535	6.34		1.09904	1.24078	1.11053	1.14472		0.261514	0.00388495	0.202592	0.0848499
SNOWBALL_007170_st	295356	LPCAT3		7.95	8.88125	9.46	10.0175	9.895	9.97125	10.035	9.84875		-1.90693	-1.47172	-1.05427	1.1378		1.17763e-11	2.43519e-06	0.603855	0.125492
SNOWBALL_007171_st	295357	LRP6		8.34	8.30125	10.2663	9.72375	10.5725	9.87	10.6562	9.7175		1.02722	1.45649	1.62732	1.91687		0.836994	3.02077e-05	2.42531e-07	2.30947e-10
SNOWBALL_007174_st	295360	RIMKLB		7.69	5.57375	7.11625	7.1525	6.9275	5.96125	6.4725	5.83375		4.33566	-1.02544	1.95376	1.55698		6.13442e-17	0.892224	1.98554e-07	0.000258939
SNOWBALL_007179_st	295365	EMP1		8.64375	8.745	8.67875	9.34625	8.735	9.44625	8.7225	9.49625		-1.0727	-1.58832	-1.63722	-1.70971		0.698318	0.000545706	0.000240683	7.26228e-05
SNOWBALL_007183_st	295369	LTBR		7.325	7.26375	7.7475	7.4875	7.71875	7.325	7.72375	7.45875		1.04337	1.19748	1.3138	1.20164		0.604046	0.00448654	2.38535e-05	0.00375361
SNOWBALL_007195_st	295381	NACA		6.11125	6.0175	5.99375	5.75	6.08625	5.58375	6.14375	5.58125		1.06714	1.18407	1.41667	1.47683		0.644876	0.142271	0.0011272	0.000282983
SNOWBALL_007197_st	295383	TPI1		9.8725	9.92125	9.6875	9.0575	9.835	9.0675	9.89625	9.13875		-1.03437	1.54756	1.70232	1.69056		0.736275	3.24394e-08	2.41475e-10	3.41553e-10
SNOWBALL_007200_st	295386	GAPDH		12.4788	12.3063	12.1813	11.795	12.2938	11.735	12.2313	11.7562		1.12701	1.30699	1.47299	1.38992		0.0344024	3.01447e-06	7.8643e-10	4.09101e-08
SNOWBALL_007202_st	295388	CDCA3		7.73	7.83625	4.95	5.02875	4.23375	5.285	4.23375	4.385		-1.07643	-1.0561	-2.07232	-1.11053		0.6498	0.749789	4.51663e-08	0.486851
SNOWBALL_007204_st	295390	C5H12orf66		6.04375	5.90375	5.75125	5.76	5.7675	6.0025	5.655	6.025		1.10191	-1.00608	-1.17691	-1.29235		0.297176	0.963815	0.0535074	0.00165299
SNOWBALL_007205_st	295391	TMTC1		6.28	5.70625	6.35125	6.25625	6.3075	6.0625	5.93625	6.175		1.48839	1.06807	1.18509	-1.17997		0.000474524	0.662822	0.169322	0.182725
SNOWBALL_007209_st	295395	MFAP5		9.50375	9.14625	9.7425	10.5462	9.35125	9.805	8.69625	9.52125		1.2812	-1.74563	-1.3696	-1.77154		0.306886	0.00882798	0.172625	0.00710289
SNOWBALL_007221_st	295407	CMAS		6.925	7.0425	6.67875	6.88125	6.7475	6.8575	6.605	6.87625		-1.08485	-1.15069	-1.07923	-1.20685		0.146502	0.007172	0.179669	0.000316384
SNOWBALL_007222_st	295408	RAP1B		8.57	8.34875	8.22125	8.41625	8.19375	8.5025	8.18875	8.4875		1.16574	-1.14472	-1.23863	-1.23008		0.0372081	0.0713161	0.00287574	0.00395218
SNOWBALL_007234_st	295418	SOX5		5.99	5.97125	6.435	6.77125	6.37625	7.15375	6.52375	7.16625		1.01308	-1.26247	-1.71416	-1.56103		0.922939	0.0063324	1.00419e-08	6.82946e-07
SNOWBALL_007235_st	295419	CDK4		10.3138	10.275	9.90375	9.59	10.0813	9.6725	10.055	9.63625		1.02722	1.24293	1.32754	1.33677		0.742154	0.000233322	3.38245e-06	2.14407e-06
SNOWBALL_007243_s_st	295427			11.2913	11.1713	11.4413	11.4563	11.5063	11.1325	11.5013	10.875		1.08673	-1.01045	1.29572	1.54355		0.422968	0.94036	0.00280715	1.62958e-06
SNOWBALL_007248_st	295432	NAP1L1		9.8075	9.62875	9.725	9.42125	9.885	9.635	9.84375	9.555		1.1319	1.23435	1.18921	1.22158		0.0416031	0.000387191	0.00341407	0.00072416
SNOWBALL_007251_st	295435	BHLHE41		6.1775	5.45375	6.1075	4.8775	6.85	4.775	6.76875	5.28625		1.65147	2.34567	4.21344	2.79433		0.0105816	1.87232e-05	2.08912e-10	5.87701e-07
SNOWBALL_007255_s_st	295439	LOC407246,LDHB		9.69375	9.73875	9.95	10.0975	10.0738	10.4888	10.0288	10.4062		-1.03168	-1.10765	-1.3333	-1.29909		0.825562	0.367317	0.00295897	0.00705454
SNOWBALL_007256_st	295440	ATP23		6.63625	6.5375	6.56875	6.61875	6.84625	6.275	6.68	6.08375		1.07085	-1.03526	1.48581	1.51178		0.507253	0.767921	4.37035e-06	1.9556e-06
SNOWBALL_007259_st	295443	SLC35E3		7.78375	8.20125	7.18125	6.9875	7.20125	6.655	7.20375	6.14375		-1.33561	1.14373	1.46029	2.08493		0.000648829	0.140844	1.30645e-05	2.30765e-12
SNOWBALL_007262_st	295446	GABARAPL1		7.83625	7.1875	8.5725	8.74375	8.69625	9.24875	8.8375	9.74875		1.56781	-1.12603	-1.46662	-1.88067		2.29723e-09	0.0922307	1.0125e-07	1.79443e-13
SNOWBALL_007264_st	295448	MGP		4.61625	4.84875	8.11	9.13	7.875	8.4225	7.56125	8.39		-1.17487	-2.02792	-1.46155	-1.77615		0.50214	0.00028902	0.059824	0.00311182
SNOWBALL_007267_s_st	295451	STAT6		8.13375	8	8.27125	8.30125	8.405	8.59375	8.51875	8.87		1.09714	-1.02101	-1.13978	-1.27567		0.138261	0.804325	0.0273711	3.83569e-05
SNOWBALL_007269_s_st	295453	C1R		7.82125	7.57875	10.565	9.71125	10.7663	9.73375	10.77	9.825		1.18304	1.80719	2.04557	1.92519		0.245116	8.41772e-06	2.06874e-07	1.27139e-06
SNOWBALL_007278_st	295462	ETNK1		7.225	7.18	7.39625	7.0775	7.675	7.08625	7.7125	6.97125		1.03168	1.24725	1.50394	1.67162		0.83855	0.0378332	9.78875e-05	2.00647e-06
SNOWBALL_007281_st	295465	ETV6		8.25375	8.11	8.56625	8.13875	8.55125	8.06	8.50125	7.94625		1.10477	1.3449	1.40566	1.46917		0.18726	2.50013e-05	2.13175e-06	1.78917e-07
SNOWBALL_007285_st	295469	CNOT2		9.395	9.835	9.15125	9.54125	9.155	9.71	9.1	9.65375		-1.3566	-1.31039	-1.46917	-1.4679		2.8547e-06	2.38203e-05	2.12819e-08	2.24396e-08
SNOWBALL_007303_st	295487	ATF7IP		9.61125	9.71625	9.55625	9.26125	9.67	9.44	9.54	9.315		-1.07549	1.22688	1.17283	1.16878		0.360258	0.00266219	0.0209759	0.0242521
SNOWBALL_007304_st	295488	MDM2		8.7625	8.18875	9.4925	8.5975	9.51625	8.54375	9.61375	8.57		1.48839	1.85961	1.96224	2.06158		0.0248847	0.000385492	0.000125017	4.32968e-05
SNOWBALL_007306_st	295490	ITPR2		6.73375	7.24	7.40375	8.10125	7.455	8.255	7.46875	8.25		-1.42035	-1.62169	-1.7411	-1.71862		8.33107e-05	2.61629e-07	1.19342e-08	2.08782e-08
SNOWBALL_007313_s_st	295496	DCTN2		8.77125	8.53375	8.75	8.86625	8.685	8.7325	8.53625	8.685		1.17895	-1.08391	-1.03347	-1.10861		0.000975047	0.132087	0.610964	0.0448553
SNOWBALL_007314_st	295497	RASSF8		8.30875	8.4025	8.1975	7.81125	8.24875	7.66875	8.235	7.69625		-1.06714	1.30699	1.49485	1.45271		0.192265	5.24592e-08	1.23359e-12	1.04332e-11
SNOWBALL_007316_st	295499	KIAA1551		6.805	7.04125	7.32375	8.1775	7.30875	8.56875	7.3	8.57875		-1.17793	-1.80719	-2.39496	-2.42629		0.205835	1.40942e-06	1.63429e-10	1.09761e-10
SNOWBALL_007318_st	295501	SOX5		7.10625	6.95375	7.68375	8.03	7.74125	8.36	7.785	8.11875		1.11149	-1.27125	-1.53554	-1.26028		0.332119	0.011459	9.45572e-06	0.0150996
SNOWBALL_007319_st	295502	PPFIBP1		8.24	7.9875	8.8375	8.27375	8.9975	8.21875	8.9725	7.98375		1.19127	1.47811	1.71564	1.98446		0.0184899	4.72799e-07	2.2342e-10	2.48432e-13
SNOWBALL_007320_st	295503	C2CD5		7.08375	7.18375	7.27875	7.205	7.4625	7.245	7.37375	6.9675		-1.07177	1.05245	1.16272	1.32524		0.454467	0.605046	0.05707	0.000245935
SNOWBALL_007321_st	295504	NCAPD2		7.58125	7.675	5.62875	5.545	5.35375	5.6875	5.3575	5.18875		-1.06714	1.05977	-1.26028	1.12408		0.498477	0.554971	0.00294026	0.166478
SNOWBALL_007335_st	295518	DTX3		6.73	6.66375	6.70375	6.27375	6.80625	6.37875	6.95875	6.375		1.04699	1.34723	1.3449	1.49874		0.708629	0.000950579	0.00101667	1.20778e-05
SNOWBALL_007340_st	295523	MDM1		5.55	5.41375	4.7525	4.44	4.8325	4.5	4.83875	4.2675		1.09904	1.24186	1.25919	1.48581		0.335169	0.0110312	0.00663464	5.79613e-06
SNOWBALL_007342_st	295525	LOC110260858		3.2425	3.065	3.38875	2.8975	3.35375	3.27625	3.465	3.38875		1.13092	1.40566	1.05519	1.05427		0.374686	0.00391612	0.742967	0.747575
SNOWBALL_007343_s_st	295526			10.8462	10.6575	11.0762	11.0337	11.1312	10.6575	11.0875	10.3712		1.13978	1.0299	1.38871	1.64291		0.217302	0.834317	0.000610255	8.09493e-07
SNOWBALL_007345_st	295528	YBX3		10.22	10.2825	10.3563	10.365	10.3963	10.545	10.3113	10.6212		-1.04427	-1.00608	-1.10861	-1.23971		0.584274	0.951668	0.117491	0.000520542
SNOWBALL_007347_st	295530	MRPS35		8.10375	7.9075	7.51	7.7925	7.59625	7.8725	7.45625	7.85		1.14572	-1.2163	-1.21104	-1.3138		0.0312456	0.00153234	0.00194551	1.59463e-05
SNOWBALL_007349_st	295532	EPS8		10.1925	10.5962	9.44625	9.54	9.52	9.69	9.48125	9.69375		-1.32294	-1.06714	-1.12506	-1.15869		2.63783e-09	0.150612	0.00494527	0.00044639
SNOWBALL_007352_st	295535	PKP2		3.8375	3.84	3.5825	3.72875	3.72125	4.0025	3.625	4.41375		-1.00173	-1.10669	-1.21525	-1.72758		0.993083	0.501501	0.137042	1.24497e-05
SNOWBALL_007353_st	295536	ETFRF1		5.0625	4.8775	5.25875	6.15875	5.4475	6.845	5.4375	6.72875		1.13682	-1.86607	-2.63445	-2.4474		0.411405	4.18886e-06	1.9521e-10	1.52703e-09
SNOWBALL_007359_st	295542	CCT2		10.0138	10.055	9.945	10.0088	10.0525	10.1963	9.90375	10.155		-1.02901	-1.04518	-1.10477	-1.19024		0.71205	0.534162	0.0962704	0.00213686
SNOWBALL_007363_s_st	295546	KCNJ8		5.12125	5.14375	6.23625	7	6.33	7.0575	6.275	7.6325		-1.01572	-1.6979	-1.65577	-2.56241		0.947733	0.000343009	0.00063136	8.18247e-09
SNOWBALL_007379_st	295562	ING4		6.14625	5.7375	6.64625	6.48	6.75875	6.54625	6.6525	6.61125		1.32754	1.12214	1.15869	1.02901		0.000141763	0.148446	0.0541026	0.786051
SNOWBALL_007380_st	295563	C5H12orf4		8.51625	8.555	8.44625	8.27875	8.64625	8.385	8.6025	8.2375		-1.02722	1.12311	1.19852	1.28788		0.802738	0.149584	0.0164137	0.000705562
SNOWBALL_007381_st	295564	SLC16A7		6.91125	7.37375	8.50625	8.6575	8.8525	9.28875	8.95125	9.06375		-1.37793	-1.11053	-1.35308	-1.0811		0.00517083	0.448847	0.00854556	0.596872
SNOWBALL_007383_st	295566			4.18375	4.17375	4.09375	4.29	4.20875	4.4625	4.23	4.685		1.00696	-1.14572	-1.1923	-1.37078		0.966095	0.215886	0.0927858	0.00147924
SNOWBALL_007386_st	295569	TAPBPL,CD27		6.48	6.10625	6.86375	6.11875	6.96375	6.0075	7.03625	6.1725		1.29572	1.67597	1.94026	1.81976		0.016882	3.3851e-06	1.7514e-08	1.73683e-07
SNOWBALL_007388_st	295571	TSPAN11		5.58125	5.42875	6.5675	5.44625	6.985	5.50625	6.98	5.28125		1.11149	2.17535	2.78707	3.2462		0.407918	3.40213e-10	1.27188e-13	1.66538e-15
SNOWBALL_007389_st	295572	GLIPR1		6.3075	7.3975	7.22	7.955	6.73	8.01125	6.495	7.525		-2.12874	-1.6644	-2.43049	-2.04202		1.66382e-07	0.000176837	3.94041e-09	5.47058e-07
SNOWBALL_007393_s_st	295576	ARHGEF25		7.92125	8.00375	7.13875	7.81875	7.16125	7.455	7.02875	7.34		-1.05885	-1.60214	-1.22582	-1.24078		0.644777	1.6163e-06	0.0345234	0.024149
SNOWBALL_007398_st	295580	LOC100156985		7.15625	6.94875	6.76875	6.6075	6.80375	6.43625	6.6725	6.54625		1.15469	1.11826	1.29012	1.09145		0.174255	0.316876	0.00906808	0.457894
SNOWBALL_007403_s_st	295585	STAT6		8.17125	7.9675	8.405	8.40125	8.47375	8.855	8.59875	9.08875		1.15169	1.0026	-1.30247	-1.40444		0.0876498	0.984265	0.000780499	2.28356e-05
SNOWBALL_007405_st	295587	XPOT		9.58375	9.055	9.2975	9.35375	9.255	9.04625	9.03	8.91125		1.44268	-1.03976	1.15569	1.08579		3.27189e-10	0.538813	0.00423072	0.127997
SNOWBALL_007407_s_st	295589	PYROXD1		6.36375	6.01875	6.05625	6.00625	6.07	6.175	6.15625	6.11375		1.27015	1.03526	-1.07549	1.0299		0.00490617	0.772615	0.484673	0.810587
SNOWBALL_007408_s_st	295590	ABCC9		4.06875	4.29625	7.83875	8.1825	8.09875	9.10625	8.1725	9.245		-1.1708	-1.26905	-2.01042	-2.10307		0.380337	0.147974	8.62348e-06	2.76451e-06
SNOWBALL_007416_st	295598	CAPS2		2.865	2.81875	3.1725	2.7525	3.39	2.5675	3.23875	2.535		1.03258	1.33793	1.76847	1.62873		0.871882	0.0300817	2.15343e-05	0.000223567
SNOWBALL_007417_st	295599	ARNTL2		8.03125	7.7125	8.7475	8.38125	9.00375	8.4675	8.975	8.12125		1.24725	1.289	1.4502	1.80719		0.00318644	0.000707664	1.93287e-06	3.22125e-11
SNOWBALL_007419_s_st	295601	GABARAPL1		8.02375	7.35625	8.73625	8.73875	8.735	9.22125	8.75125	9.43125		1.58832	-1.00173	-1.4008	-1.60214		2.57533e-07	0.990444	7.80463e-05	1.73203e-07
SNOWBALL_007424_st	295606			6.9325	6.84	6.87625	6.88375	6.785	6.88875	6.73	6.94875		1.06622	-1.00521	-1.07456	-1.16372		0.330711	0.955245	0.263255	0.00811527
SNOWBALL_007427_st	295609	C1R		7.3675	6.9275	10.1475	9.28875	10.4612	9.31125	10.3662	9.33875		1.3566	1.81347	2.21914	2.03849		0.0706197	0.000247412	2.18512e-06	1.64965e-05
SNOWBALL_007429_st	295611	PDE3A		6.405	5.6625	5.98375	5.93125	6.07375	5.96	6.4275	6.06625		1.67307	1.03706	1.08204	1.28454		1.68784e-07	0.780725	0.48509	0.00667302
SNOWBALL_007430_st	295612	ZNF384		8.0125	7.875	7.8475	7.685	7.75875	7.51875	7.85875	7.53375		1.1	1.11922	1.18099	1.25266		0.163886	0.0897807	0.00865539	0.000368105
SNOWBALL_007431_st	295613	MLF2		9.83125	9.91	9.2875	9.1525	9.14375	8.8975	9.1825	8.90625		-1.0561	1.09809	1.18612	1.21104		0.268838	0.036688	0.000108667	1.80856e-05
SNOWBALL_007441_st	295623	CCDC91		7.04625	6.705	7.01125	7.17125	7.10625	7.155	7.14	7.12875		1.26685	-1.11729	-1.03437	1.00783		0.00492699	0.236782	0.776439	0.95441
SNOWBALL_007444_st	295626	SHMT2		9.39875	8.75	9.4075	9.7125	9.305	8.9775	9.01	8.9325		1.56781	-1.23542	1.25484	1.05519		2.46476e-07	0.0102459	0.00564329	0.613042
SNOWBALL_007448_s_st	295630	DDIT3		8.1825	6.3075	8.26875	8.02	8.17125	7.665	7.9625	7.54625		3.66802	1.18818	1.42035	1.33445		1.66843e-14	0.222974	0.00601572	0.0261527
SNOWBALL_007452_s_st	295634	TEAD4		6.69	6.65	6.165	5.7575	5.9625	5.5975	5.9775	5.63125		1.02811	1.32639	1.28788	1.27125		0.850456	0.00430901	0.0110167	0.0163343
SNOWBALL_007453_st	295635	CCND2		10.67	10.1975	10.7125	10.58	10.8788	10.3038	10.95	10.2812		1.38751	1.09619	1.48968	1.5897		0.000336352	0.394123	1.8345e-05	1.17318e-06
SNOWBALL_007465_st	295647	DCN		10.6562	11.26	11.9675	12.22	12.0525	12.13	11.9912	11.9575		-1.51966	-1.19127	-1.05519	1.02367		4.29469e-06	0.0546718	0.642891	0.859076
SNOWBALL_007468_st	295650	C5H12orf73		8.5	8.16375	8.385	8.29	8.45125	8.31625	8.35	8.3625		1.26247	1.06807	1.09809	-1.0087		0.00495854	0.523817	0.3278	0.948361
SNOWBALL_007469_s_st	295651	CAND1		7.77	7.79625	7.7175	7.445	7.75	7.43	7.655	7.6925		-1.01836	1.2079	1.24833	-1.02633		0.8895	0.0302627	0.00981506	0.83636
SNOWBALL_007470_st	295652	KITLG		6.92625	7.35375	6.96375	6.12375	6.62125	6.3225	6.35875	5.44375		-1.3449	1.79005	1.23008	1.88557		0.0839365	0.000376799	0.259956	0.00011762
SNOWBALL_007471_st	295653	MICAL3		6.82	6.86875	6.425	6.5875	6.30875	6.84625	6.39375	6.74875		-1.03437	-1.11922	-1.45146	-1.27899		0.744639	0.164602	1.72191e-06	0.000977587
SNOWBALL_007474_st	295656	ADAMTS20		5.7475	3.825	4.235	4.60125	4.6875	4.27625	5.6275	4.03375		3.79079	-1.289	1.32984	3.01833		1.36932e-09	0.24247	0.178892	1.16676e-07
SNOWBALL_007481_st	295662	KIF21A		4.66375	4.35375	4.4375	4.4125	4.53125	4.0875	4.43375	4.0025		1.23971	1.01748	1.36014	1.3484		0.0704256	0.923176	0.00708488	0.0089857
SNOWBALL_007482_st	295663	LMF2		8.50875	8.66	7.935	8.335	7.68875	7.82	7.75625	7.695		-1.11053	-1.31951	-1.09524	1.04337		0.275831	0.00109783	0.359273	0.714735
SNOWBALL_007496_st	295677	ALDH1L2		4.3675	3.635	4.64125	4.77375	4.6275	4.0925	4.39	3.96125		1.66152	-1.09619	1.44894	1.34607		5.86736e-11	0.204809	1.3728e-07	1.04366e-05
SNOWBALL_007504_st	295685	HCFC2		8.17375	8.605	8.18	8.24625	8.24875	8.17	8.0775	8.06625		-1.3484	-1.04699	1.0561	1.00783		6.6692e-07	0.517829	0.424697	0.931568
SNOWBALL_007510_st	295691	CEP290		6.91625	6.63375	6.5875	6.285	6.82875	5.94875	6.7675	5.67375		1.2163	1.23328	1.84038	2.13428		0.109459	0.0829135	5.34367e-07	3.91037e-09
SNOWBALL_007512_st	295692	TWF1		9.6125	9.3825	9.36625	9.52125	9.3375	9.4625	9.32375	9.3725		1.17283	-1.11342	-1.09051	-1.03437		0.00622016	0.0774007	0.170825	0.661764
SNOWBALL_007514_s_st	295694	MUC19		6.98125	7.3075	8.20125	7.81375	8.23875	7.50375	8.075	7.1475		-1.25375	1.30812	1.6644	1.90198		0.0164808	0.00400131	2.78324e-07	1.21578e-09
SNOWBALL_007515_st	295695	PCBP2		7.8775	7.935	7.915	7.915	7.80625	7.61875	8.09625	7.595		-1.04066	1	1.13879	1.41544		0.802399	1	0.304498	0.00167
SNOWBALL_007517_st	295697	LOC100620593		8.0675	7.50625	7.5175	7.57	7.57	7.54875	7.43625	7.56625		1.47555	-1.03706	1.01484	-1.09429		3.24833e-06	0.745365	0.906476	0.333831
SNOWBALL_007536_st	295712	CCDC59		7.21875	6.96875	6.53	6.585	6.535	6.85375	6.4725	6.87		1.18921	-1.03886	-1.24725	-1.31722		0.0651926	0.763944	0.0154564	0.00227082
SNOWBALL_007541_st	295717	SLC2A13		7.81	7.75125	7.86	7.7175	7.97875	7.61125	7.89125	7.46		1.04156	1.10382	1.29012	1.3484		0.670009	0.212195	0.000387357	3.95007e-05
SNOWBALL_007545_st	295721	IL17RA		8.22125	7.97125	8.155	8.13125	8.00625	8.19125	8.0675	8.305		1.18921	1.0166	-1.13682	-1.17895		0.00853591	0.86767	0.0595131	0.0127842
SNOWBALL_007552_st	295728	FKBP4		7.12375	7.33125	6.42	6.7075	6.37	6.8975	6.57125	7.0325		-1.15469	-1.22052	-1.44143	-1.37673		0.106464	0.0192389	2.02344e-05	0.000157405
SNOWBALL_007554_st	295729	KITLG		6.2	6.56	6.21625	5.72625	6.035	5.68625	5.845	5.00375		-1.28343	1.40444	1.27346	1.7916		0.0308711	0.00269002	0.0372323	9.29565e-07
SNOWBALL_007555_st	295730	SOCS2		7.925	6.825	7.09125	7.44625	7.4375	8.03375	7.47625	8.1725		2.14355	-1.27899	-1.51178	-1.62029		3.42236e-06	0.15017	0.00944652	0.00230015
SNOWBALL_007560_st	295735	ANO6		6.5775	6.73875	6.875	6.88875	7.2025	6.7625	7.12625	6.54125		-1.11826	-1.00958	1.3566	1.50004		0.559181	0.969511	0.0507005	0.0075087
SNOWBALL_007564_st	295739	ANO6		8.2275	8.4	8.1175	8.46625	7.99375	8.6	8.0925	8.6475		-1.12701	-1.27346	-1.5223	-1.46917		0.132824	0.00111885	1.28151e-07	8.15748e-07
SNOWBALL_007567_st	295742	TMTC3		8.6375	8.88625	8.37875	8.46625	8.48125	8.46	8.4925	8.16375		-1.18818	-1.06253	1.01484	1.25592		0.0154185	0.482507	0.891737	0.00121424
SNOWBALL_007569_st	295744	PUS7L		7.0775	6.5875	6.4025	6.48125	6.46125	6.43625	6.3425	6.25		1.40444	-1.0561	1.01748	1.06622		3.5634e-06	0.538443	0.871095	0.454357
SNOWBALL_007575_s_st	295749	ACSS3		4.77625	4.57125	6.40875	6.44	6.6675	7.03625	6.6825	7.24875		1.15269	-1.0219	-1.29123	-1.48067		0.173861	0.882135	0.00793304	5.37321e-05
SNOWBALL_007578_s_st	295752	IGF1		7.665	7.43625	10.21	8.9025	10.5762	8.30125	10.825	7.4		1.17182	2.47512	4.83998	10.7406		0.385106	6.11101e-08	1.71566e-14	2.98244e-20
SNOWBALL_007579_st	295753	RAD52		6.2375	6.4325	6.5625	6.73125	6.63375	6.895	6.5075	6.87625		-1.14472	-1.12408	-1.19852	-1.29123		0.0955928	0.160259	0.0201002	0.000881942
SNOWBALL_007587_st	295761	TULP3		7.9975	7.4925	7.91625	7.62125	7.94625	7.4725	7.78125	7.3575		1.41912	1.22688	1.38871	1.34141		1.25737e-08	0.000264926	5.52635e-08	6.06389e-07
SNOWBALL_007594_st	295768			3.3675	3.2375	3.54125	3.6175	3.4775	3.665	3.46	3.865		1.09429	-1.05427	-1.13879	-1.32409		0.341323	0.618738	0.138379	0.000591467
SNOWBALL_007596_st	295770	NEDD1		8.5	8.05875	7.8075	7.72	7.60875	7.49125	7.26625	7.21875		1.35778	1.06253	1.08485	1.03347		4.44378e-05	0.506964	0.341634	0.748834
SNOWBALL_007599_st	295773	LTA4H		10.4175	10.6788	10.3738	10.25	10.4938	10.425	10.39	10.29		-1.19852	1.08956	1.04881	1.07177		0.00063235	0.130319	0.458408	0.241511
SNOWBALL_007600_st	295774	UBE2N		8.20875	8.475	7.82125	7.7075	7.9675	7.8225	7.99875	7.61		-1.20268	1.08204	1.10573	1.30926		0.00606925	0.304487	0.168331	7.18017e-05
SNOWBALL_007604_st	295778	PAWR		9.76125	10.155	8.2575	9.37875	7.72	9.52	7.4875	9.49375		-1.3138	-2.17535	-3.4822	-4.01737		0.00791396	9.54782e-11	5.6008e-17	1.58983e-18
SNOWBALL_007618_s_st	295792	TMEM106C		7.66625	7.84875	7.8975	7.67125	8.13375	7.5925	8.005	7.30125		-1.13485	1.16979	1.45523	1.62873		0.29867	0.177612	0.000444164	8.54774e-06
SNOWBALL_007626_st	295800	APPL2		7.14875	6.19625	7.70875	7.3325	7.9225	7.17125	7.7725	7.41125		1.93522	1.29796	1.68325	1.28454		3.40474e-12	0.000735485	2.11183e-09	0.00117779
SNOWBALL_007632_st	295806	NR2C1		7.09	6.87625	6.87875	6.84625	6.93625	7.16375	6.96125	7.2475		1.1597	1.02278	-1.1708	-1.21947		0.0109624	0.784467	0.00657123	0.000612789
SNOWBALL_007637_st	295810	RPL3		6.89	6.93875	6.94875	6.8225	6.57125	7.20125	6.8025	7.39125		-1.03437	1.09145	-1.54756	-1.50394		0.856664	0.585249	0.000496173	0.00110929
SNOWBALL_007640_st	295813	CPNE8		5.62375	6.02625	6.91875	6.77625	7.3125	7.5525	7.13625	7.63		-1.3218	1.10382	-1.18099	-1.4081		0.0098846	0.447215	0.152207	0.00144965
SNOWBALL_007646_st	295817	PARPBP		7.67	7.8075	6.45	5.505	6.6175	5.74125	6.74625	4.86875		-1.1	1.92519	1.8356	3.67438		0.562082	1.3617e-06	5.63769e-06	2.73753e-14
SNOWBALL_007651_st	295822	NTN4		6.59875	6.09625	6.9575	6.57125	6.8925	7.0525	6.76625	7.1525		1.41667	1.30699	-1.11729	-1.30699		0.00386761	0.0294216	0.446173	0.0294216
SNOWBALL_007658_st	295829	CHPT1		7.05375	6.94375	7.625	7.55375	7.4925	7.70625	7.1725	7.8675		1.07923	1.05063	-1.1597	-1.61888		0.500117	0.689143	0.130971	6.0748e-07
SNOWBALL_007663_s_st	295834	ADIPOR2		7.08125	7.2125	7.15875	7.44	7.22	7.86	7.39375	8.1025		-1.09524	-1.21525	-1.55833	-1.63439		0.401747	0.0374728	2.93573e-06	3.90301e-07
SNOWBALL_007664_st	295835	SNRPF		6.0175	6.0725	5.00375	5.00375	5.01	4.82625	5.14375	4.69875		-1.03886	1	1.13583	1.36131		0.753526	1	0.179659	0.000399551
SNOWBALL_007668_st	295839	POC1B		7.485	7.13625	7.35375	7.03	7.225	7.42	7.08375	7.68125		1.27346	1.25158	-1.14472	-1.51309		0.000879434	0.0020002	0.0752379	1.11378e-07
SNOWBALL_007669_st	295840	ALDH1L2		9.94875	8.92875	10.4813	10.71	10.3538	9.60125	10.1125	9.44125		2.02792	-1.17182	1.68471	1.59245		5.04734e-14	0.0306414	3.17013e-10	5.76987e-09
SNOWBALL_007684_st	295855	HSP90B1		11.0012	10.95	10.5425	10.5325	10.6012	10.45	10.6162	10.2025		1.03616	1.00696	1.11053	1.33214		0.644466	0.941016	0.0880113	2.37273e-06
SNOWBALL_007686_s_st	295857	SLC38A2		11.0375	11.6425	10.7813	10.7225	10.6563	10.6188	10.4088	10.4662		-1.52098	1.04156	1.02633	-1.04066		9.43222e-09	0.63906	0.78197	0.647645
SNOWBALL_007695_st	295866	SCYL2		8.32625	8.18875	8.21625	8.295	8.19375	8.43875	8.16875	8.435		1.1	-1.0561	-1.18509	-1.20268		0.0478046	0.307655	0.000291344	9.13025e-05
SNOWBALL_007703_s_st	295874	IGF1		8.6725	8.6	11.2987	10.0287	11.6175	9.45625	11.8062	8.58875		1.05154	2.41162	4.47302	9.30174		0.811142	2.76552e-08	1.15855e-14	2.86185e-20
SNOWBALL_007704_st	295875	GNPTAB		9.29625	9.35625	9.11875	8.6825	9.3025	8.7125	9.38875	8.55375		-1.04247	1.35308	1.50525	1.78386		0.681313	7.37742e-05	3.25707e-07	7.17032e-11
SNOWBALL_007705_s_st	295876	ATP2B1		7.675	7.695	7.73875	7.87875	7.84625	8.3275	8.05375	8.46875		-1.01396	-1.10191	-1.39595	-1.3333		0.909574	0.272847	2.82804e-05	0.000251942
SNOWBALL_007711_st	295881	ADIPOR2		7.88	8.05625	8.0825	8.33875	8.12	8.805	8.2725	8.925		-1.12994	-1.19437	-1.6077	-1.57189		0.202493	0.0477287	2.84093e-07	7.73684e-07
SNOWBALL_007712_st	295882	WNT5B		7.14	6.56375	5.99625	5.96375	5.87625	6.26	5.7625	6.1525		1.49097	1.02278	-1.30473	-1.31039		2.50229e-05	0.872782	0.00426152	0.00365984
SNOWBALL_007714_s_st	295884	LRRK2		7.76625	7.56875	7.81	7.3825	7.805	7.33375	7.6825	7.105		1.14671	1.3449	1.38631	1.49226		0.0509914	1.9318e-05	3.47369e-06	5.26398e-08
SNOWBALL_007717_s_st	295887	NFYB		6.85125	6.425	6.65	6.61625	6.745	6.9325	6.55875	6.765		1.34374	1.02367	-1.13879	-1.15369		0.00117903	0.864354	0.193955	0.145364
SNOWBALL_007719_st	295889	ERC1		9.35625	10.05	9.27625	9.8425	9.1525	9.74125	9.03375	9.72		-1.61748	-1.48067	-1.50394	-1.6091		3.6343e-13	1.20344e-10	4.15051e-11	5.04512e-13
SNOWBALL_007720_s_st	295890	MUC19		7.43875	8.12	9.465	8.98125	9.58125	8.5325	9.39375	8.1025		-1.60353	1.39837	2.06874	2.4474		0.00307014	0.0406818	9.19209e-06	1.5668e-07
SNOWBALL_007728_st	295897	GAS2L3		8.26	8.62625	6.0675	6.72375	6.05875	7.16	5.99	6.215		-1.289	-1.57598	-2.1454	-1.16878		0.00692393	2.93171e-06	1.36496e-11	0.118375
SNOWBALL_007734_st	295902	NEDD1		9.2475	8.7975	8.55375	8.57	8.46125	8.2875	8.0875	8.03125		1.36604	-1.01133	1.12799	1.03976		2.17323e-06	0.909066	0.0675979	0.638937
SNOWBALL_007737_st	295905	AMIGO2		8.1225	9.22125	5.9425	6.94125	5.46625	6.9175	5.2525	6.52375		-2.14169	-1.99827	-2.73445	-2.41371		5.97308e-06	3.03632e-05	1.85343e-08	3.50717e-07
SNOWBALL_007739_st	295906	ANO6		8.48875	8.7325	8.47125	8.80625	8.4175	8.84625	8.4575	8.85375		-1.18407	-1.26138	-1.34607	-1.31608		8.60211e-05	2.88458e-07	8.85553e-10	6.35965e-09
SNOWBALL_007740_st	295907	PRICKLE1		7.21	7.01	8.325	7.35375	8.6925	6.98625	9.01	7.01625		1.1487	1.96054	3.26312	3.98271		0.182669	6.20117e-10	2.94919e-17	1.77654e-19
SNOWBALL_007747_st	295914	LUM		11.3175	12.09	12.3588	12.8	12.4637	12.8863	12.5413	12.8425		-1.70823	-1.35778	-1.34025	-1.23221		4.72279e-10	5.55705e-05	0.000106353	0.00537755
SNOWBALL_007750_st	295917	NAV3		7.7975	7.84375	7.52875	6.7025	7.33	6.43	7.11	5.935		-1.03258	1.77307	1.86607	2.25793		0.788333	1.45664e-09	1.56465e-10	7.08423e-14
SNOWBALL_007756_st	295922	WNK1		9.915	10.0663	9.89625	9.63625	9.8325	9.43625	9.84375	9.42625		-1.11053	1.19748	1.31608	1.33561		0.135948	0.00605323	3.68521e-05	1.56725e-05
SNOWBALL_007759_s_st	295925	FGD6		5.4825	5.375	5.5175	4.6375	5.475	4.68625	5.23625	4.50625		1.07736	1.84038	1.72758	1.65864		0.626296	7.5156e-07	6.05865e-06	2.29431e-05
SNOWBALL_007777_st	295942	MKL1		6.67875	7.35625	5.8525	6.16375	5.655	5.2975	5.81125	4.72375		-1.59937	-1.24078	1.2812	2.12505		0.0342393	0.401828	0.320807	0.000516775
SNOWBALL_007786_st	295951	LIN7A		5.3775	5.22	6.2025	6.5325	6.26125	6.6375	6.39625	6.83625		1.11535	-1.25701	-1.29796	-1.3566		0.391221	0.0383823	0.0166246	0.00467566
SNOWBALL_007787_st	295952	CACNA1C		7.2425	7.2225	8.0975	7.5375	8.15625	7.2525	8.22375	7.10375		1.01396	1.47427	1.87092	2.17347		0.927023	6.0765e-05	4.31739e-09	1.48318e-11
SNOWBALL_007789_st	295954	SLC41A2		8.6075	8.73375	8.12375	8.17875	8.2475	7.91375	8.32	7.6125		-1.09145	-1.03886	1.26028	1.63297		0.275206	0.689918	0.00108962	1.09227e-09
SNOWBALL_007791_st	295956	LOC100523335		7.59625	7.64	7.76875	7.47625	7.845	7.315	7.82375	7.2025		-1.03079	1.22476	1.44393	1.53821		0.79349	0.0129527	9.82043e-06	4.79381e-07
SNOWBALL_007797_s_st	295961	TXNRD1		9.96375	9.8325	9.445	8.75875	9.53125	8.87125	9.595	8.72375		1.09524	1.6091	1.58008	1.82925		0.356922	1.50832e-07	3.46078e-07	4.97229e-10
SNOWBALL_007800_st	295964	NUP37		6.49125	6.5875	6.48625	5.93875	6.70125	6.0225	6.65875	5.725		-1.06899	1.46155	1.60075	1.91023		0.560921	3.71037e-05	7.79375e-07	4.758e-10
SNOWBALL_007801_st	295965	LOC100622780		7.84625	7.7725	6.455	6.05375	6.48625	6.59875	6.34125	6.18375		1.05245	1.32065	-1.0811	1.11535		0.576583	0.000120657	0.350439	0.160373
SNOWBALL_007803_x_st	295967			7.3775	7.33625	7.31375	7.2975	7.60875	7.245	7.41	6.9975		1.02901	1.01133	1.28677	1.33099		0.818361	0.934184	0.00321667	0.000836432
SNOWBALL_007807_s_st	295970	FGD6		5.99375	6.0275	6.175	5.24875	5.98375	5.2525	5.90875	4.9725		-1.02367	1.90033	1.66008	1.91355		0.868808	1.51531e-09	3.61195e-07	1.15324e-09
SNOWBALL_007808_st	295971	KIF21A		3.79625	3.23125	3.225	3.17875	3.3525	2.96	3.15	2.945		1.47939	1.03258	1.31267	1.15269		3.48725e-06	0.781773	0.000837506	0.0987162
SNOWBALL_007815_s_st	295978	ACSS3		5.77125	5.04625	8.17625	8.08125	8.5175	8.96	8.61125	9.13		1.6529	1.06807	-1.35896	-1.43271		0.000207649	0.721725	0.0252644	0.00786465
SNOWBALL_007822_st	295984	PPP1R12A		7.80625	7.8825	7.155	7.4225	7.09625	7.50375	6.955	7.235		-1.05427	-1.20372	-1.32639	-1.21419		0.639481	0.0348649	0.00100059	0.0263958
SNOWBALL_007825_st	295987	GLT8D2		8.7225	9.79	9.87625	11.1888	9.68625	10.715	9.39875	10.4975		-2.0958	-2.48372	-2.04026	-2.14169		1.4859e-11	3.22433e-14	4.16935e-11	6.54947e-12
SNOWBALL_007830_st	295991	TMEM117		6.77375	6.1475	6.3725	6.3725	6.38	5.76375	6.30625	5.75875		1.54355	1	1.53289	1.46155		4.30211e-07	1	5.98652e-07	5.80261e-06
SNOWBALL_007856_st	296017	TRAPPC2L		6.4025	6.34	6.45	6.44875	6.36625	6.4825	6.28375	6.66		1.04427	1.00087	-1.08391	-1.29796		0.607261	0.993355	0.274234	7.49828e-05
SNOWBALL_007861_st	296022	C6H16orf74		5.54125	5.3975	5.7875	5.17125	6.10625	5.44625	6.045	5.73625		1.10477	1.53289	1.58008	1.23863		0.291617	9.36597e-07	2.27754e-07	0.0103477
SNOWBALL_007863_x_st	296024	FOXC2		6.0625	5.91	5.88625	5.74875	5.615	5.91875	5.6975	6.09		1.11149	1.1	-1.23435	-1.31267		0.239767	0.299998	0.00926102	0.000729411
SNOWBALL_007885_st	296043	LOC110257609		9.81375	7.8175	9.25625	9.28625	9.125	8.485	8.85375	8.64		3.98962	-1.02101	1.55833	1.1597		2.50764e-21	0.869287	5.32195e-07	0.0935264
SNOWBALL_007886_st	296044	WWOX		6.38	6.31625	6.62125	6.09875	6.61875	5.92375	6.565	5.75625		1.04518	1.43644	1.61888	1.75169		0.62013	5.42336e-07	7.17287e-10	1.17813e-11
SNOWBALL_007888_st	296046	SF3B3		8.64625	8.74875	8.29625	8.28625	8.3775	8.57875	8.6725	8.65875		-1.07363	1.00696	-1.14969	1.00958		0.12533	0.919039	0.00129124	0.885696
SNOWBALL_007892_st	296050	CDH13		9.98	9.8375	10.8475	10.3513	10.7625	9.78875	10.2475	9.95		1.10382	1.41054	1.96394	1.22901		0.564745	0.0114752	1.69639e-06	0.158929
SNOWBALL_007899_st	296057	MLKL		8.5225	7.845	8.3	8.2875	8.29875	7.915	8.32375	7.74875		1.59937	1.0087	1.30473	1.48968		2.55513e-09	0.938453	0.000165554	1.19891e-07
SNOWBALL_007912_s_st	296070	WWOX		6.795	6.73	6.96375	6.65125	6.9375	6.41625	6.85	6.35		1.04608	1.24186	1.4352	1.41421		0.692278	0.0106745	2.59531e-05	5.02374e-05
SNOWBALL_007914_st	296072	MTSS1L		7.22875	7.485	6.92375	7.3775	6.60875	7.45125	6.705	7.68875		-1.19437	-1.3696	-1.79315	-1.9776		0.0962823	0.00186536	8.41117e-08	2.14253e-09
SNOWBALL_007916_st	296074	TMEM231		8.2475	8.405	8.23125	7.7725	8.27	7.82625	7.9375	7.6525		-1.11535	1.37435	1.36014	1.21841		0.225959	0.000102906	0.000165331	0.0159812
SNOWBALL_007917_st	296075	GLG1		8.175	8.04	8.40625	8.105	8.4575	7.8925	8.26625	7.78625		1.09809	1.23221	1.47939	1.39474		0.156229	0.000624382	7.07347e-09	2.85528e-07
SNOWBALL_007928_st	296085	KARS		10.9987	10.775	11.245	10.8837	11.3312	11.175	11.2175	11.0875		1.16777	1.28454	1.11439	1.09429		0.0219155	0.00018852	0.129121	0.223536
SNOWBALL_007930_st	296087			9.0925	8.8225	9.28625	9.15875	9.4275	8.7	9.35375	8.245		1.20581	1.0924	1.65577	2.15659		0.252503	0.645448	0.000548103	5.75717e-07
SNOWBALL_007931_st	296088	GABARAPL2		7.49625	7.53375	7.47	7.4725	7.51875	7.80375	7.3025	7.8675		-1.02633	-1.00173	-1.21841	-1.47939		0.811542	0.989212	0.00899324	7.54867e-07
SNOWBALL_007936_st	296093	TMEM208		5.905	6.0675	5.8925	6.19625	5.785	6.09625	5.95375	6.29375		-1.11922	-1.23435	-1.24078	-1.26576		0.252187	0.0176033	0.0147784	0.00737561
SNOWBALL_007943_st	296100	GOT2		9.98375	10.27	9.43125	9.33375	9.38375	9.3825	9.3775	9.35875		-1.21947	1.06992	1.00087	1.01308		0.000490775	0.297398	0.992745	0.880497
SNOWBALL_007944_st	296101	EDC4		7.42375	7.50875	7.22375	6.985	7.2325	7.05875	7.3925	7.15875		-1.06069	1.17997	1.12799	1.17589		0.383365	0.00392156	0.0408832	0.00477311
SNOWBALL_007955_st	296112	TXNL4B		6.9425	6.59125	6.735	7.12	6.88125	7.04	6.74	6.8825		1.27567	-1.30586	-1.11632	-1.10382		0.00317024	0.00121451	0.231084	0.29358
SNOWBALL_007957_st	296114	ZFHX3		7.6575	7.2025	8.15	7.475	8.25125	7.2075	8.235	7.32625		1.37078	1.5966	2.06158	1.87742		0.011309	0.00017015	6.22578e-08	1.15813e-06
SNOWBALL_007961_st	296118	CFAP20		6.31375	6.2075	6.0825	5.7	6.13375	6.0275	5.93875	6.08375		1.07643	1.3036	1.07643	-1.10573		0.490791	0.00226926	0.490791	0.313876
SNOWBALL_007970_s_st	296127	ZNF19,ZNF23		4.88875	4.445	4.9175	4.72375	5.12625	4.78125	4.9775	4.82625		1.36014	1.14373	1.27015	1.11053		0.000874565	0.184054	0.0100947	0.325304
SNOWBALL_007977_st	296134	CYB5B		9.2	9.8075	8.965	9.6825	8.78375	9.525	8.74125	9.34625		-1.52362	-1.64433	-1.67162	-1.52098		1.74206e-06	5.32372e-08	2.52341e-08	1.88604e-06
SNOWBALL_007983_st	296140	VAC14		7.13375	6.93125	7.095	6.77625	6.925	6.89875	6.935	7.10125		1.15069	1.24725	1.01836	-1.12214		0.0978574	0.0060316	0.881678	0.190509
SNOWBALL_007985_st	296142	COG8,PDF		7.6075	7.465	7.47375	7.55125	7.47625	7.63125	7.365	7.78375		1.10382	-1.05519	-1.11342	-1.33677		0.0855196	0.409216	0.0580463	5.03979e-07
SNOWBALL_007986_st	296143	DHODH		7.11625	7.2675	6.72125	7.21375	6.7275	7.12	6.84875	7.11		-1.11053	-1.40688	-1.31267	-1.19852		0.316838	0.000194469	0.00281648	0.0548018
SNOWBALL_007990_st	296147	GINS3		5.3375	5.42	4.53625	4.7925	4.54875	5.01375	4.49125	4.925		-1.05885	-1.19437	-1.38032	-1.35074		0.644695	0.0704028	0.000622105	0.00139059
SNOWBALL_007994_st	296151	ADGRG1		8.54375	8.02375	6.38625	6.42	5.8225	6.29625	5.79125	6.2125		1.43396	-1.02367	-1.38871	-1.33909		0.000513343	0.882193	0.0015162	0.00488437
SNOWBALL_008001_st	296158	USB1		6.89	7.28875	6.7475	6.7175	6.65125	6.5875	6.6375	6.615		-1.31837	1.02101	1.04518	1.01572		0.000120348	0.843848	0.636678	0.886222
SNOWBALL_008002_st	296159	ZNF821		4.6125	4.4025	5.04	4.61375	4.91375	4.6975	4.96125	4.66625		1.15669	1.34374	1.16171	1.22688		0.209548	0.0049618	0.193591	0.0607134
SNOWBALL_008004_st	296161	NQO1		8.05875	7.515	7.09875	6.33875	7.0125	6.4625	7.10625	6.83625		1.45776	1.69349	1.46409	1.20581		0.000654342	4.09796e-06	0.000569481	0.110871
SNOWBALL_008019_st	296175	THAP11		7.3175	7.47375	7.555	7.3075	7.505	7.4925	7.48375	7.56375		-1.11439	1.18715	1.0087	-1.05702		0.104216	0.00655703	0.930961	0.469917
SNOWBALL_008021_st	296177	ATP4A		4.185	3.7625	4.09125	4.025	4.31	3.97875	4.32	3.9875		1.34025	1.04699	1.2581	1.25919		0.00472073	0.750403	0.0297172	0.0290365
SNOWBALL_008023_s_st	296179	LOC102164415		5.27375	5.09875	5.70875	5.48375	6.0075	5.385	5.82	5.20875		1.12896	1.16878	1.53954	1.52758		0.456231	0.311163	0.00129956	0.00158631
SNOWBALL_008032_st	296188	SHCBP1		8.9525	9.085	5.685	6.20875	4.895	6.8925	4.4475	5.2875		-1.09619	-1.43769	-3.99307	-1.79005		0.6103	0.00940437	3.50966e-14	3.76936e-05
SNOWBALL_008037_x_st	296193	LOC102164547		4.23125	3.985	4.67	4.42875	4.84625	4.2175	4.8075	4.0975		1.18612	1.18202	1.54622	1.6358		0.253453	0.265366	0.00105726	0.000233469
SNOWBALL_008044_st	296200	LOC100623157,LOC110260978		1.8525	1.77375	1.79875	2.40375	2.06	2.37125	2.06875	2.25625		1.0561	-1.52098	-1.24078	-1.13879		0.744184	0.000505694	0.0884929	0.354447
SNOWBALL_008046_st	296202	LOC110255280		4.99125	4.8475	5.24625	4.74375	5.52875	4.8525	5.68125	4.9375		1.10477	1.41667	1.59798	1.67452		0.479996	0.00249014	5.89573e-05	1.2622e-05
SNOWBALL_008054_s_st	296210	C6H19orf33		6.39625	6.485	6.47625	6.45875	6.43625	6.505	6.3425	6.59625		-1.06345	1.0122	-1.04881	-1.1923		0.353322	0.889339	0.496809	0.00197224
SNOWBALL_008055_st	296211	FBXO17		6.53875	6.55875	6.89375	6.605	7.0625	6.86625	7.07875	6.96875		-1.01396	1.22158	1.14572	1.07923		0.885344	0.00145467	0.034596	0.286284
SNOWBALL_008057_st	296213	C6H19orf33		5.195	5.61125	5.215	5.5775	4.78125	5.67	4.8775	5.625		-1.33445	-1.28565	-1.85157	-1.67888		0.114575	0.180868	0.000351403	0.00256044
SNOWBALL_008060_st	296216	LOC100522319		8.54375	8.33375	8.75	8.68	8.68125	8.98625	8.62875	9.015		1.15669	1.04972	-1.23542	-1.30699		0.0904693	0.653415	0.0100539	0.00104044
SNOWBALL_008062_st	296218	NUDT19		6.70875	6.90125	6.57625	6.7475	6.55875	6.92875	6.5025	6.85		-1.14274	-1.12603	-1.29235	-1.27235		0.0113011	0.0257695	2.42707e-06	7.66662e-06
SNOWBALL_008066_st	296221	ZNF146		8.51125	8.15375	8.34125	8.25	8.50375	8.1375	8.525	7.8475		1.2812	1.06529	1.289	1.59937		0.00288381	0.545826	0.00225983	1.36938e-07
SNOWBALL_008067_st	296222	N4BP1		7.9325	7.625	8.2175	8.4325	8.105	8.4275	8.0975	8.515		1.23756	-1.1607	-1.2505	-1.33561		6.35133e-05	0.00469257	3.01599e-05	2.43431e-07
SNOWBALL_008074_st	296228	LONP2		9.1	8.90375	9.14625	9.17	9.15	9.47375	9.12625	9.5475		1.14572	-1.0166	-1.25158	-1.33909		0.019228	0.846627	0.00010562	1.17169e-06
SNOWBALL_008076_st	296230	CLIP3		8.46	8.3775	8.8575	8.25875	8.935	8.02875	8.9075	8.07625		1.05885	1.5144	1.87417	1.77923		0.645697	1.68617e-05	2.91108e-09	2.33277e-08
SNOWBALL_008080_st	296234	ACTN4		9.48375	9.88125	8.47	8.75625	8.21	8.89375	8.24875	8.90625		-1.31722	-1.21947	-1.60631	-1.57735		0.0013151	0.0227979	2.19836e-07	4.98973e-07
SNOWBALL_008086_st	296240	GPI		9.93625	10.0375	10.305	9.66875	10.3938	9.725	10.3	9.7375		-1.0727	1.55428	1.5897	1.47683		0.263215	2.96e-11	7.26595e-12	8.05004e-10
SNOWBALL_008094_st	296248	LRP3		6.1925	5.9875	6.4275	6.12375	6.29875	6.23	6.50375	6.29375		1.15269	1.23435	1.04881	1.15669		0.0214829	0.000555209	0.531749	0.0182294
SNOWBALL_008100_st	296254	TDRD12		6.15875	6.0275	5.95125	6.05625	6.2175	5.91875	6.37625	5.75375		1.09524	-1.07549	1.23008	1.53954		0.42524	0.543397	0.0334897	1.01759e-05
SNOWBALL_008102_st	296256	RPGRIP1L		6.59125	6.6525	6.63875	6.35375	6.805	6.4025	6.5975	6.03125		-1.04337	1.21841	1.3218	1.48067		0.769893	0.0649645	0.00686319	0.000151645
SNOWBALL_008103_st	296257	KIAA0355		6.975	6.93375	7.4175	7.13625	7.42875	7.2775	7.465	7.36375		1.02901	1.21525	1.11053	1.0727		0.740837	0.00175042	0.113796	0.329749
SNOWBALL_008108_st	296262	ACTN4		11.2962	11.6162	10.325	10.5887	10.0937	10.9075	10.11	10.825		-1.24833	-1.2006	-1.75777	-1.64148		0.00487327	0.0220813	4.41297e-10	1.12557e-08
SNOWBALL_008116_st	296270	LOC102164889		4.23	3.79125	5.195	4.59125	5.53875	4.87625	5.51125	4.68125		1.35543	1.51966	1.58282	1.77769		0.00902374	0.000319375	8.77466e-05	1.9123e-06
SNOWBALL_008117_st	296271	LOC100624411		10.1025	10.1912	10.4687	9.77125	10.6	9.82	10.5525	9.89375		-1.06345	1.62169	1.71713	1.57871		0.42809	1.48321e-10	6.66366e-12	6.69728e-10
SNOWBALL_008125_s_st	296279	SIAH1		7.725	7.35	8.03375	7.885	7.98625	7.6625	7.76	7.59625		1.29684	1.10861	1.25158	1.1202		0.00130465	0.256917	0.00562818	0.202844
SNOWBALL_008128_st	296282	SIPA1L3		6.755	7.05375	6.51	6.55875	6.33375	6.8	6.57375	6.61125		-1.23008	-1.03437	-1.38151	-1.02633		0.00566202	0.744826	2.22148e-05	0.810001
SNOWBALL_008129_s_st	296283	LOC102164547		4.4175	4.27875	4.77375	4.44	4.88125	4.39125	4.95625	4.205		1.10095	1.26028	1.40444	1.68325		0.63833	0.172822	0.0329816	0.000832828
SNOWBALL_008135_st	296289	AMFR		7.4375	7.17375	7.35875	7.1475	7.35625	7.045	7.32125	7.10875		1.2006	1.15769	1.24078	1.15869		0.000675095	0.00658588	7.21945e-05	0.00625857
SNOWBALL_008140_st	296294	TOX3		4.7375	4.475	4.91	4.42875	5.05875	4.51125	5.24625	4.52		1.19956	1.39595	1.46155	1.65433		0.0919121	0.00112731	0.000227907	2.33229e-06
SNOWBALL_008141_st	296295	LOC100512052		5.32625	5.15625	5.8	5.71625	6.04125	5.825	6.0775	5.73625		1.12506	1.05977	1.16171	1.26685		0.198198	0.586483	0.0867919	0.00454134
SNOWBALL_008149_st	296303	CEBPG		8.62625	7.6625	8.75375	8.83	8.735	8.65	8.45	8.5575		1.95037	-1.05427	1.06069	-1.07736		2.02374e-15	0.481364	0.421504	0.2843
SNOWBALL_008150_st	296304	LOC100522678		9.0325	9.24125	8.715	8.895	8.68625	8.95	8.595	8.9		-1.15569	-1.13288	-1.2006	-1.23542		0.00562877	0.0181217	0.000467781	6.24404e-05
SNOWBALL_008164_st	296318	ZNF382		4.88625	4.35125	4.7425	4.79625	4.945	4.67625	4.915	4.40625		1.44894	-1.03796	1.20476	1.42282		0.00839265	0.858972	0.232637	0.0124936
SNOWBALL_008166_st	296319	LOC102165762		3.635	3.375	4.095	4.0325	4.37875	3.96625	4.3275	3.55125		1.19748	1.04427	1.33099	1.71267		0.319029	0.853329	0.0830319	0.000626229
SNOWBALL_008169_st	296322	ZNF507		7.84875	7.7475	7.79375	7.8725	7.83375	8.095	7.86625	8.00125		1.0727	-1.0561	-1.19852	-1.09809		0.302406	0.448035	0.00233204	0.14435
SNOWBALL_008170_st	296323	RSPRY1		6.655	6.96125	6.46375	6.6575	6.19	6.63375	6.42	6.74625		-1.23649	-1.14373	-1.36014	-1.25375		0.0123681	0.137608	0.000274431	0.00745091
SNOWBALL_008173_st	296326			7.47875	7.1575	7.33625	7.3675	7.34125	7.25125	7.31	7.18625		1.24941	-1.0219	1.06437	1.08956		2.52593e-05	0.766798	0.290808	0.121133
SNOWBALL_008174_st	296327	PHKB		7.1375	6.78	7.02625	6.99375	6.91	6.8625	6.96125	6.91375		1.2812	1.02278	1.03347	1.03347		2.66516e-08	0.680873	0.51634	0.51634
SNOWBALL_008176_st	296329	LOC100624411		11.1713	11.3188	11.54	11.04	11.5975	11.155	11.5413	11.1238		-1.10765	1.41421	1.35896	1.33561		0.155442	7.39446e-07	7.4894e-06	2.03206e-05
SNOWBALL_008178_s_st	296331	MMP2		10.4038	10.085	11.7438	11.5263	11.8	11.7338	11.8613	11.71		1.24725	1.16272	1.04699	1.11053		0.00102663	0.0279683	0.596228	0.148902
SNOWBALL_008193_st	296346	SCN1B		6.37375	6.42	7.00125	6.075	6.97875	5.89625	7.06625	6.005		-1.03258	1.90033	2.1177	2.08674		0.820954	3.5383e-09	6.05767e-11	1.03907e-10
SNOWBALL_008198_st	296351	C6H19orf12		6.43875	6.3225	6.49125	6.48125	6.31625	6.53875	6.24625	6.62875		1.08391	1.00696	-1.16675	-1.3036		0.232063	0.943127	0.0113918	1.81044e-05
SNOWBALL_008204_st	296357	FTO		7.15625	7.25875	7.625	7.375	7.8025	7.3325	7.72125	7.1625		-1.07363	1.18921	1.38511	1.47299		0.185463	0.000420208	3.04789e-09	3.2015e-11
SNOWBALL_008208_st	296361	ARHGEF1		6.585	6.84	6.4125	6.33625	6.35125	6.4425	6.48	6.575		-1.19334	1.05427	-1.06529	-1.06807		0.00130686	0.422037	0.317401	0.293624
SNOWBALL_008212_st	296365	APOE		5.42	5.44875	6.08	7.09875	6.9075	7.8475	7.575	8		-1.02013	-2.02616	-1.91853	-1.34257		0.941456	3.96001e-05	0.000132498	0.0995089
SNOWBALL_008213_s_st	296366	CEP104		6.95625	6.625	6.63125	6.7625	6.67875	6.56375	6.5775	6.59875		1.2581	-1.09524	1.08298	-1.01484		0.000155586	0.164665	0.236002	0.871565
SNOWBALL_008214_st	296367	LOC100513542		6.575	6.96	6.25125	6.48875	6.07	6.36625	6.035	6.385		-1.30586	-1.17895	-1.22795	-1.27456		3.38394e-05	0.00970169	0.00117385	0.00014211
SNOWBALL_008216_s_st	296369	CRHR1,LOC102157474		6.7175	6.86375	6.715	6.5575	6.88125	6.3225	6.99	6.34375		-1.10669	1.11535	1.47299	1.56509		0.465925	0.424766	0.000699629	0.000101636
SNOWBALL_008257_st	296410	ZNF283		7.14375	7.04625	7.2	6.97	7.48625	6.83	7.38	6.83		1.06992	1.17283	1.57598	1.46409		0.59726	0.134478	8.3839e-06	0.000138463
SNOWBALL_008259_st	296412	SLC1A5		9.57625	8.89125	9.36	9.665	8.9375	9.09875	8.7725	9.18625		1.6077	-1.23542	-1.11826	-1.33214		5.78632e-08	0.00932426	0.211277	0.000404751
SNOWBALL_008262_st	296415	TOMM40		8.5375	8.6025	7.68375	7.91125	7.47	7.9975	7.69	8.145		-1.04608	-1.1708	-1.44143	-1.37078		0.663702	0.0498831	5.43582e-06	6.35035e-05
SNOWBALL_008279_st	296432	GYS1		8.01625	8.51375	7.8375	8.00875	7.735	8.2575	7.945	8.34875		-1.41177	-1.12603	-1.43644	-1.32294		0.00010789	0.226323	5.17606e-05	0.00151106
SNOWBALL_008286_st	296439	NR1H2		8.12625	8.21875	8.275	8.1075	8.24875	8.0425	8.2	8.2		-1.06622	1.12311	1.15369	-1		0.271155	0.0270171	0.00564512	1
SNOWBALL_008303_st	296456	NAPA		8.06125	8.19625	7.805	7.555	7.66375	7.625	7.71	7.82		-1.09809	1.18921	1.02722	-1.07923		0.184711	0.00739807	0.767414	0.300708
SNOWBALL_008310_st	296463	WRAP73		7.16375	7.045	7.27125	6.96875	7.29	6.975	7.22375	6.9175		1.08579	1.23328	1.24401	1.23649		0.218947	0.000528002	0.00031519	0.000452734
SNOWBALL_008318_st	296471	LOC100625971		5.25375	4.87375	5.185	5.0925	5.5075	5.40875	5.4775	5.415		1.30134	1.06622	1.07085	1.04427		0.00956505	0.627442	0.599638	0.759935
SNOWBALL_008325_s_st	296478	CIC		7.575	7.4875	7.55	6.92	7.50875	6.8375	7.74375	7.12125		1.06253	1.54756	1.59245	1.53954		0.687266	0.000108996	4.18036e-05	0.000129502
SNOWBALL_008326_st	296479	ZNF582		5.52625	5.27125	5.70875	5.6	5.8125	5.46625	5.76625	5.59875		1.19334	1.07829	1.27125	1.12311		0.00102182	0.203895	1.34034e-05	0.0351112
SNOWBALL_008332_st	296485	MXRA8		8.13625	8.10625	9.03375	8.63875	9.0075	8.4575	8.96	8.56		1.02101	1.31494	1.46409	1.31951		0.891222	0.00580335	0.000133468	0.00518798
SNOWBALL_008338_s_st	296491	RPS11		12.37	12.1562	12.4113	11.8775	12.39	12.1913	12.3012	12.1563		1.1597	1.44769	1.1477	1.10573		0.0438269	8.33462e-07	0.0636305	0.201394
SNOWBALL_008339_s_st	296492	BAX		6.0025	5.7075	6.32	5.69875	6.355	5.85625	6.3775	5.94875		1.22688	1.53821	1.41299	1.34607		0.0921427	0.000201555	0.0026872	0.0103566
SNOWBALL_008346_s_st	296499	AXL		9.79125	9.69625	8.64125	9.08625	8.1125	8.97875	7.9675	8.91875		1.06807	-1.36131	-1.82292	-1.93355		0.524751	0.000217206	3.46235e-10	2.73684e-11
SNOWBALL_008360_st	296512	SDF4		7.8375	7.71375	8.3275	8.05375	8.28125	7.88625	8.22625	7.96		1.08956	1.20895	1.31494	1.20268		0.29907	0.00904229	0.000169021	0.0112701
SNOWBALL_008389_st	296541	SULT2A1		2.1525	2.14875	2.34125	3.06875	2.17875	4.3125	2.24	4.62		1.0026	-1.65577	-4.38857	-5.20537		0.9929	0.00412623	5.32931e-12	2.11144e-13
SNOWBALL_008407_st	296556	GALP		4.47875	4.54375	4.51625	4.3775	4.40375	4.68	4.54625	5.47875		-1.04608	1.10095	-1.21104	-1.90858		0.771277	0.473022	0.0988263	5.39169e-08
SNOWBALL_008431_st	296579	LOC100627091		5.31125	5.18875	5.30875	5.095	5.4075	5.115	5.4825	5.0675		1.08862	1.1597	1.22476	1.3333		0.374813	0.0829659	0.0135856	0.000424156
SNOWBALL_008438_st	296586	HIF3A		4.865	5.69	5.21625	7.12875	4.91125	7.15125	5.19875	7.02625		-1.77154	-3.76461	-4.72397	-3.54922		0.00106928	9.90833e-11	1.12358e-12	3.34125e-10
SNOWBALL_008443_st	296591	LOC100153870		12.0263	11.5075	12.23	10.9225	12.595	11.8213	12.6488	11.9162		1.43271	2.47512	1.70971	1.66152		0.000150316	1.00853e-13	1.13918e-07	3.6778e-07
SNOWBALL_008453_st	296601	ATF5		7.2225	6.275	7.635	7.11625	7.15125	6.3625	6.87125	6.3325		1.92853	1.43271	1.72758	1.45271		6.01017e-09	0.000413351	3.79903e-07	0.000252171
SNOWBALL_008457_s_st	296605	CIC		6.57	6.48875	6.52625	6.07625	6.47625	6.2	6.625	6.33125		1.05793	1.36604	1.21104	1.22582		0.580202	0.000104464	0.0175225	0.0111213
SNOWBALL_008458_st	296606	RABAC1		8.10375	8.15125	8.38375	8.69125	8.29	8.38875	8.2775	8.37625		-1.03347	-1.23756	-1.07085	-1.07085		0.72533	0.0017536	0.396651	0.396651
SNOWBALL_008461_s_st	296609	IRF3		7.02125	7.03625	7.0775	6.97625	7.18875	7.00375	7.09625	7.035		-1.01045	1.0727	1.13682	1.04337		0.88708	0.179124	0.00757495	0.466153
SNOWBALL_008466_st	296614	ERF		7.17875	6.98625	6.87	6.46375	6.7825	6.57125	6.925	6.755		1.14274	1.32524	1.15769	1.12506		0.127667	0.000591558	0.0892462	0.189191
SNOWBALL_008467_st	296615	LOC110259977		12.1662	12.0225	12.3125	12.0675	12.31	12.0575	12.195	11.9475		1.10477	1.18509	1.19127	1.18715		0.0759968	0.00154976	0.00110982	0.00138736
SNOWBALL_008472_st	296620	ETHE1		7.1425	6.94375	6.95375	7.33375	6.8325	7.25625	6.875	7.1925		1.1477	-1.30134	-1.34141	-1.24617		0.146784	0.00277213	0.000853008	0.0132058
SNOWBALL_008473_s_st	296621	GYS1		8.5475	8.9875	8.30625	8.49625	8.23375	8.7125	8.4525	8.8275		-1.3566	-1.14076	-1.39354	-1.29684		0.00015748	0.124025	4.50934e-05	0.00117945
SNOWBALL_008488_s_st	296636	LOC100737217		5.00875	5.12125	4.8175	4.49	4.77	4.77375	4.7675	4.855		-1.0811	1.25484	-1.0026	-1.06253		0.376471	0.00246012	0.983481	0.515145
SNOWBALL_008499_s_st	296647	RRAS		9.94125	9.85875	9.48625	9.69375	9.23125	9.6275	9.08375	9.6475		1.05885	-1.15469	-1.31608	-1.47811		0.237462	0.000911821	9.88519e-09	7.31248e-13
SNOWBALL_008512_st	296659	MYADM		11.185	11.5375	10.4	10.7413	10.1062	10.48	10.1162	10.3012		-1.27677	-1.26685	-1.29572	-1.13682		0.00505209	0.00672206	0.00290383	0.176748
SNOWBALL_008524_st	296671	TGFB1		7.85875	7.15375	6.59625	5.96	6.655	6.38875	7.0425	6.51375		1.63014	1.55428	1.20268	1.44268		2.73669e-05	0.000130646	0.132273	0.00134797
SNOWBALL_008526_st	296673	ZNF583		6.03125	5.57625	6.4525	6.17375	6.60125	6.3725	6.66625	6.31625		1.37078	1.21314	1.17182	1.27456		0.000283559	0.0285598	0.0805251	0.00513339
SNOWBALL_008533_st	296680	CDK11B		5.7025	5.71375	5.50125	5.52375	5.4975	5.49125	5.47	5.6775		-1.00783	-1.01572	1.00434	-1.15469		0.916015	0.8204	0.954867	0.00227395
SNOWBALL_008538_st	296685	DHDH		6.21	5.8	6.14125	5.9725	6.16375	5.865	6.21125	5.86625		1.32869	1.12408	1.23008	1.27015		0.000151254	0.144932	0.0055198	0.00131672
SNOWBALL_008555_st	296702	NECTIN2		6.4	6.325	6.3675	6.08125	6.08625	6.185	6.2625	6.34375		1.05336	1.21947	-1.07085	-1.05793		0.569521	0.00586577	0.426831	0.530889
SNOWBALL_008560_s_st	296707	CYTH2		7.08375	6.8225	6.93125	6.82125	6.925	7.00125	6.85375	7.01		1.19852	1.07923	-1.05427	-1.11439		0.00612607	0.313708	0.519397	0.123917
SNOWBALL_008568_st	296715	GYS1		6.22625	6.62625	6.22125	6.22875	6.16375	6.28125	6.235	6.3225		-1.31951	-1.00521	-1.08485	-1.06253		0.000884435	0.969853	0.412559	0.567024
SNOWBALL_008572_st	296719	RPL13A		7.38125	7.10625	7.4425	7.03375	7.34	6.89125	7.2725	6.95375		1.20999	1.32754	1.36486	1.24725		0.000343933	4.52175e-07	6.02686e-08	4.14849e-05
SNOWBALL_008585_st	296732	PLAUR		9.6375	9.65625	8.8125	9.17	8.49875	9.1225	8.38375	8.98125		-1.01308	-1.2812	-1.54088	-1.51309		0.941812	0.028522	0.000112473	0.000205756
SNOWBALL_008613_st	296758	LOC100521972		4.82625	4.70375	5.075	4.63375	5.02125	4.67125	5.24875	4.7425		1.08862	1.35778	1.27456	1.42035		0.586003	0.0126292	0.0539153	0.00394213
SNOWBALL_008616_x_st	296761			5.3875	4.89625	5.72	4.585	5.4625	4.6975	5.7725	5.985		1.40566	2.19619	1.69937	-1.15869		0.205537	0.0012492	0.0334944	0.647065
SNOWBALL_008621_st	296766	MACF1		8.73	8.71625	8.665	8.46375	8.7075	8.25625	8.605	8.04625		1.00958	1.14969	1.36722	1.47299		0.937731	0.0811991	5.24496e-05	1.23942e-06
SNOWBALL_008624_st	296769			2.725	2.60125	3.09375	2.84375	3.02375	2.83	3.1175	2.6175		1.08956	1.18921	1.14373	1.41421		0.619114	0.242484	0.39166	0.00931123
SNOWBALL_008627_s_st	296772	CAPZB		10.925	10.8562	10.4362	10.1425	10.4212	10.0062	10.2225	9.92375		1.04881	1.22582	1.3333	1.23008		0.467118	0.000169444	4.3471e-07	0.000133601
SNOWBALL_008633_st	296778	AGO1		7.11	6.99625	7.25875	6.57875	7.28	6.55875	7.33625	6.6025		1.08204	1.60214	1.64861	1.66296		0.316836	1.27762e-09	2.77151e-10	1.75422e-10
SNOWBALL_008635_st	296780	TXNDC12		9.64	9.62625	9.4675	8.995	9.3075	8.78875	9.26875	8.64625		1.00958	1.38751	1.43271	1.53954		0.943145	9.74664e-05	2.28471e-05	8.19604e-07
SNOWBALL_008643_st	296787	RNF11		8.2725	8.37	8.4375	8.2425	8.51625	8.31875	8.6475	8.345		-1.06992	1.14472	1.14671	1.23328		0.383767	0.0462424	0.0431511	0.00143534
SNOWBALL_008650_st	296794	EXO5		6.95625	6.3325	7.795	7.6025	8.0075	7.78375	7.9225	7.775		1.54088	1.14274	1.16777	1.10765		1.69791e-06	0.153963	0.0885516	0.301455
SNOWBALL_008659_st	296803	MTF1		7.535	7.86375	7.58	7.56	7.53	7.61875	7.46875	7.65625		-1.25592	1.01396	-1.06345	-1.13879		6.71998e-05	0.870908	0.349365	0.0235727
SNOWBALL_008660_st	296804	PIEZO2		7.055	5.59125	8.07125	7.3225	8.66125	6.7775	8.68125	6.45375		2.75824	1.68034	3.69033	4.68322		8.47538e-15	4.64087e-07	2.43445e-18	9.98672e-21
SNOWBALL_008667_st	296811	ANKRD13C		8.65	8.76	8.42	8.75875	8.4625	8.79375	8.4325	8.74375		-1.07923	-1.26466	-1.2581	-1.24078		0.281667	0.000184167	0.000249669	0.000556
SNOWBALL_008670_st	296814	ZMYM4		7.99125	7.86375	8.2125	8.0325	8.36	8.08	8.3675	8.015		1.0924	1.13288	1.21419	1.27677		0.277639	0.10059	0.00708973	0.000677619
SNOWBALL_008671_st	296815			6.79	6.67875	7.00875	7.32	7.0175	7.6825	7.0825	7.6925		1.08016	-1.24078	-1.58557	-1.52626		0.469277	0.0144815	5.77448e-07	3.12409e-06
SNOWBALL_008673_st	296817	FHOD3		5.9475	6.045	5.53625	5.2125	5.20375	4.61875	5.115	4.775		-1.06992	1.25158	1.50004	1.26576		0.629098	0.0412193	0.000166539	0.0310192
SNOWBALL_008675_s_st	296819	CAP1		10.3113	10.3875	9.61875	9.66125	9.5775	9.8625	9.555	9.75625		-1.05427	-1.0299	-1.21841	-1.14969		0.549177	0.764696	0.0048185	0.0540499
SNOWBALL_008679_st	296823	PTPRM		4.62875	4.48	4.16125	4.33625	4.09125	3.27	4.12875	3.0175		1.10861	-1.12896	1.76694	2.16033		0.788347	0.745924	0.0393132	0.00424256
SNOWBALL_008688_st	296832			8.9875	9.13625	8.97125	8.775	9.01125	8.595	8.9875	8.3575		-1.10861	1.14572	1.33445	1.54756		0.141847	0.0425294	1.53761e-05	2.5424e-09
SNOWBALL_008691_st	296835	FBLIM1		7.39375	7.90375	6.73375	6.74375	6.36125	6.77625	6.55625	6.78625		-1.42405	-1.00696	-1.3333	-1.17283		0.000154362	0.963636	0.00192048	0.104876
SNOWBALL_008692_st	296836	SZT2		5.86875	5.78	6.1275	5.9275	5.9275	5.8625	5.92625	5.60875		1.06345	1.1487	1.04608	1.24617		0.544799	0.105094	0.67694	0.00655356
SNOWBALL_008699_st	296843	MOB3C		5.14375	5.24875	5.4025	5.835	5.2875	5.48	5.34875	5.5575		-1.07549	-1.34957	-1.14274	-1.15569		0.499602	0.000605063	0.158336	0.120286
SNOWBALL_008706_st	296850	STIL		7.64375	7.4875	5.38125	5.295	4.97875	5.9225	4.9375	4.8525		1.11439	1.06161	-1.92352	1.06069		0.486579	0.732667	8.97613e-07	0.737037
SNOWBALL_008707_st	296851	LOC100514656		7.27625	6.9825	7.35125	7.24375	7.32625	7.25	7.47	7.30875		1.22582	1.07736	1.05427	1.11826		0.000165533	0.209054	0.408305	0.0430137
SNOWBALL_008718_s_st	296862	PIK3C3		7.84	7.5425	7.61375	7.77875	7.71125	7.83125	7.76375	7.83		1.22901	-1.12117	-1.08673	-1.04699		0.000160958	0.0401762	0.156925	0.491757
SNOWBALL_008719_st	296863	SDC3		7.30875	7.16125	6.9875	6.605	7.02875	6.2675	7.1275	6.28625		1.10765	1.3036	1.69496	1.7916		0.194899	0.000237378	2.2926e-10	1.48162e-11
SNOWBALL_008725_st	296869	PRDM2		7.22625	6.88	7.555	7.4575	7.70125	7.5175	7.59125	7.4825		1.27125	1.06992	1.13583	1.07829		0.000238258	0.376606	0.0589222	0.312389
SNOWBALL_008726_st	296870	ATPAF1		7.44125	7.70375	7.73875	7.78875	7.71125	7.735	7.72375	7.7475		-1.19956	-1.03526	-1.0166	-1.0166		0.00289824	0.671033	0.856988	0.856988
SNOWBALL_008734_st	296877			7.765	7.78625	7.88125	7.83125	7.775	7.88625	7.85	8.11		-1.01484	1.03526	-1.08016	-1.19748		0.877266	0.681204	0.279056	0.00416093
[truncated: 7,356 more rows]

## Sheet: Table S2
Transcriptome changes during osteogenesis of porcine mesenchymal stem cells derived from different types of synovial membranes and genetic background
Shuaichen Li1, Puntita Siengdee1,2, Michael Oster1, Henry Reyer1, Klaus Wimmers1,3, Siriluck Ponsuksili1*
Supplementary Table S2: Analysis of enrichment of differentially expressed genes, for both biological processes and KEGG pathways, during osteogenic differentiation (ost) compared with undifferentiation (undiff) of porcine SMSCs at each time point.
Biological Process	Gene Counts	Pvalue	Day		KEGG pathway	Gene Counts	Pvalue	Day
positive regulation of transcription from RNA polymerase II promoter	109	1e-05	Day 01		Protein processing in endoplasmic reticulum	42	1e-05	Day 01
positive regulation of apoptotic process	42	1e-05	Day 01		AGE-RAGE signaling pathway in diabetic complications	26	1e-05	Day 01
negative regulation of canonical Wnt signaling pathway	28	1.13292e-05	Day 01		Axon guidance	37	1e-05	Day 01
negative regulation of apoptotic process	48	3.31644e-05	Day 01		Cellular senescence	33	1e-05	Day 01
cellular response to hypoxia	17	5.49548e-05	Day 01		Endocytosis	45	1e-05	Day 01
positive regulation of epithelial to mesenchymal transition	13	7.09194e-05	Day 01		Phosphatidylinositol signaling system	23	1e-05	Day 01
collagen fibril organization	14	0.000126424	Day 01		MAPK signaling pathway	49	0.000113369	Day 01
positive regulation of angiogenesis	22	0.000194566	Day 01		PI3K-Akt signaling pathway	55	0.000250604	Day 01
positive regulation of canonical Wnt signaling pathway	20	0.00106675	Day 01		Wnt signaling pathway	31	0.000571465	Day 01
BMP signaling pathway	15	0.00183296	Day 01		FoxO signaling pathway	26	0.00057348	Day 01
extracellular matrix organization	25	0.00423626	Day 01		Focal adhesion	35	0.000717653	Day 01
positive regulation of cell proliferation	45	0.0050749	Day 01		Cortisol synthesis and secretion	15	0.00192599	Day 01
positive regulation of cell migration	28	0.00625615	Day 01		Insulin signaling pathway	25	0.00250398	Day 01
TGF beta receptor signaling pathway	15	0.00934633	Day 01		Apoptosis	25	0.00250398	Day 01
fatty acid biosynthetic process	10	0.0162945	Day 01		AMPK signaling pathway	23	0.00281931	Day 01
actin cytoskeleton organization	20	0.0318099	Day 01		Insulin resistance	21	0.0038929	Day 01
collagen fibril organization	20	1e-05	Day 07		Longevity regulating pathway	18	0.0044634	Day 01
positive regulation of transcription from RNA polymerase II promoter	133	1e-05	Day 07		EGFR tyrosine kinase inhibitor resistance	16	0.00686829	Day 01
positive regulation of apoptotic process	50	1e-05	Day 07		TGF-beta signaling pathway	18	0.00786131	Day 01
positive regulation of angiogenesis	30	1e-05	Day 07		Axon guidance	58	1e-05	Day 07
cellular response to hypoxia	21	1e-05	Day 07		PI3K-Akt signaling pathway	82	1e-05	Day 07
actin cytoskeleton organization	34	2.85e-05	Day 07		AMPK signaling pathway	40	1e-05	Day 07
positive regulation of cell migration	41	6e-05	Day 07		AGE-RAGE signaling pathway in diabetic complications	34	1e-05	Day 07
extracellular matrix organization	35	0.000148445	Day 07		Focal adhesion	52	1e-05	Day 07
cellular response to insulin stimulus	19	0.000226906	Day 07		PPAR signaling pathway	28	1e-05	Day 07
positive regulation of transcription DNA-templated	54	0.000322268	Day 07		EGFR tyrosine kinase inhibitor resistance	28	1e-05	Day 07
positive regulation of cell proliferation	60	0.000753961	Day 07		p53 signaling pathway	25	1e-05	Day 07
positive regulation of epithelial to mesenchymal transition	13	0.000979092	Day 07		FoxO signaling pathway	35	1e-05	Day 07
positive regulation of bone mineralization	12	0.00266951	Day 07		HIF-1 signaling pathway	31	1e-05	Day 07
negative regulation of cell proliferation	45	0.0101538	Day 07		Longevity regulating pathway	27	1e-05	Day 07
positive regulation of osteoblast differentiation	14	0.0142951	Day 07		Cellular senescence	39	1e-05	Day 07
TGF beta receptor signaling pathway	16	0.0405642	Day 07		Rap1 signaling pathway	49	1e-05	Day 07
positive regulation of transcription from RNA polymerase II promoter	188	1e-05	Day 14		TNF signaling pathway	30	1e-05	Day 07
positive regulation of apoptotic process	64	1e-05	Day 14		Sphingolipid signaling pathway	31	1e-05	Day 07
positive regulation of angiogenesis	36	1e-05	Day 14		Phospholipase D signaling pathway	35	0.000276341	Day 07
protein phosphorylation	52	1e-05	Day 14		Insulin resistance	28	0.000336957	Day 07
actin cytoskeleton organization	44	1e-05	Day 14		MAPK signaling pathway	57	0.000410923	Day 07
negative regulation of apoptotic process	77	1e-05	Day 14		Wnt signaling pathway	33	0.00789326	Day 07
cellular response to hypoxia	24	1e-05	Day 14		Focal adhesion	70	1e-05	Day 14
cellular response to insulin stimulus	24	0.000174798	Day 14		p53 signaling pathway	35	1e-05	Day 14
positive regulation of cell proliferation	83	0.000315014	Day 14		PPAR signaling pathway	36	1e-05	Day 14
negative regulation of canonical Wnt signaling pathway	38	0.000419189	Day 14		AMPK signaling pathway	48	1e-05	Day 14
positive regulation of osteoblast differentiation	21	0.0009205	Day 14		FoxO signaling pathway	50	1e-05	Day 14
collagen fibril organization	18	0.00105303	Day 14		Axon guidance	63	1e-05	Day 14
fatty acid beta-oxidation	18	0.00105303	Day 14		Cellular senescence	54	1e-05	Day 14
negative regulation of TGF beta receptor signaling pathway	22	0.00136415	Day 14		PI3K-Akt signaling pathway	99	1e-05	Day 14
integrin-mediated signaling pathway	30	0.00596808	Day 14		Insulin signaling pathway	47	1e-05	Day 14
negative regulation of cell proliferation	62	0.00800545	Day 14		Protein processing in endoplasmic reticulum	54	1e-05	Day 14
positive regulation of canonical Wnt signaling pathway	28	0.00843453	Day 14		TGF-beta signaling pathway	35	1e-05	Day 14
extracellular matrix organization	38	0.0166597	Day 14		Insulin resistance	39	1e-05	Day 14
positive regulation of bone mineralization	13	0.0182113	Day 14		TNF signaling pathway	39	1e-05	Day 14
collagen fibril organization	25	1e-05	Day 21		Rap1 signaling pathway	64	1e-05	Day 14
actin cytoskeleton organization	48	1e-05	Day 21		Regulation of actin cytoskeleton	64	1e-05	Day 14
negative regulation of TGF beta receptor signaling pathway	28	1e-05	Day 21		Longevity regulating pathway	33	1e-05	Day 14
positive regulation of transcription DNA-templated	83	1e-05	Day 21		AGE-RAGE signaling pathway in diabetic complications	36	1e-05	Day 14
positive regulation of cell migration	59	1e-05	Day 21		EGFR tyrosine kinase inhibitor resistance	30	1e-05	Day 14
positive regulation of angiogenesis	37	1e-05	Day 21		Adipocytokine signaling pathway	28	1e-05	Day 14
cellular response to insulin stimulus	26	1e-05	Day 21		Sphingolipid signaling pathway	38	0.000291736	Day 14
positive regulation of transcription from RNA polymerase II promoter	184	1e-05	Day 21		Phospholipase D signaling pathway	45	0.000367682	Day 14
TGF beta receptor signaling pathway	30	0.000141886	Day 21		Hippo signaling pathway	46	0.000478654	Day 14
cellular response to hypoxia	25	0.000143181	Day 21		Fatty acid metabolism	22	0.000576172	Day 14
positive regulation of apoptotic process	62	0.000208947	Day 21		Wnt signaling pathway	43	0.0125058	Day 14
positive regulation of epithelial to mesenchymal transition	18	0.000236208	Day 21		PI3K-Akt signaling pathway	115	1e-05	Day 21
negative regulation of apoptotic process	80	0.000270272	Day 21		FoxO signaling pathway	55	1e-05	Day 21
positive regulation of cell proliferation	88	0.000720007	Day 21		Focal adhesion	73	1e-05	Day 21
positive regulation of canonical Wnt signaling pathway	33	0.00105665	Day 21		AMPK signaling pathway	51	1e-05	Day 21
negative regulation of canonical Wnt signaling pathway	39	0.00141583	Day 21		p53 signaling pathway	36	1e-05	Day 21
BMP signaling pathway	24	0.00180055	Day 21		Cellular senescence	60	1e-05	Day 21
fatty acid beta-oxidation	18	0.00323925	Day 21		AGE-RAGE signaling pathway in diabetic complications	44	1e-05	Day 21
extracellular matrix organization	44	0.00350234	Day 21		Protein processing in endoplasmic reticulum	61	1e-05	Day 21
positive regulation of bone mineralization	15	0.00571795	Day 21		Axon guidance	65	1e-05	Day 21
positive regulation of osteoblast differentiation	18	0.0352601	Day 21		Insulin signaling pathway	51	1e-05	Day 21
integrin-mediated signaling pathway	22	0.000367999	Day 01		MAPK signaling pathway	90	1e-05	Day 21
cellular response to glucose starvation	12	0.000767712	Day 01		PPAR signaling pathway	34	1e-05	Day 21
vasculogenesis	14	0.00131214	Day 01		TGF-beta signaling pathway	38	1e-05	Day 21
negative regulation of fat cell differentiation	11	0.00535791	Day 01		Endocytosis	74	1e-05	Day 21
osteoclast differentiation	10	0.00483846	Day 07		Glucagon signaling pathway	38	1e-05	Day 21
positive regulation of fat cell differentiation	12	0.0088434	Day 07		Longevity regulating pathway	34	1e-05	Day 21
angiogenesis	28	0.013176	Day 07		Rap1 signaling pathway	66	1e-05	Day 21
positive regulation of osteoblast differentiation	14	0.0142951	Day 07		Hedgehog signaling pathway	23	0.000204866	Day 21
negative regulation of fat cell differentiation	11	0.0337271	Day 07		Hippo signaling pathway	50	0.000237492	Day 21
negative regulation of canonical Wnt signaling pathway	23	0.0352868	Day 07
Notch signaling pathway	17	0.0407684	Day 07
BMP signaling pathway	14	0.0444329	Day 07
angiogenesis	40	0.00325733	Day 14
positive regulation of fat cell differentiation	16	0.00362233	Day 14
vasculogenesis	19	0.00617322	Day 14
negative regulation of fat cell differentiation	15	0.0160412	Day 14
Notch signaling pathway	23	0.0315455	Day 14
lipid storage	11	0.0339506	Day 14
vasculogenesis	22	0.00124696	Day 21
angiogenesis	40	0.0171623	Day 21
positive regulation of fat cell differentiation	15	0.0228626	Day 21
lipid storage	12	0.0256082	Day 21
Notch signaling pathway	24	0.048312	Day 21

## Sheet: Table S3
Transcriptome changes during osteogenesis of porcine mesenchymal stem cells derived from different types of synovial membranes and genetic background
Shuaichen Li1, Puntita Siengdee1,2, Michael Oster1, Henry Reyer1, Klaus Wimmers1,3, Siriluck Ponsuksili1*
Supplementary Table S3: Least square means (LSM) and standard errors (SE) of genes which were observed in the results of microarray and qPCR for validation and additional genes including osteocyte marker and Wnt signaling provide by qPCR
Gene Symbol	qPCR	Breeds				Tissues				Control group								Differentiation group								Breeds P value	Tissues P value	Control vs Differentiation group P value
		AS		DL		FP		FS		Day 01		Day 07		Day 14		Day 21		Day 01		Day 07		Day 14		Day 21
		LSM	SE	LSM	SE	LSM	SE	LSM	SE	LSM	SE	LSM	SE	LSM	SE	LSM	SE	LSM	SE	LSM	SE	LSM	SE	LSM	SE
ADIPOQ	qPCR for validation	0.546818	0.1046	0.466744	0.1157	0.695316	0.1046	0.318246	0.1157	0.000438306	0.2219	0.0111166	0.2219	0.0818979	0.2219	0.532038	0.2219	0.000107224	0.3139	0.604744	0.2219	1.49912	0.2219	1.82916	0.2219	0.6215	0.042	0.0022
COL1A1	qPCR for validation	0.177668	0.004089	0.154293	0.004089	0.165487	0.004089	0.166474	0.004089	0.133982	0.008674	0.164147	0.008674	0.197111	0.008674	0.149921	0.008674	0.0983576	0.008674	0.397041	0.008674	0.121523	0.008674	0.0713786	0.008674	0.0029	0.8682	<.0001
CTNNB1	qPCR for validation	0.621906	0.01472	0.673752	0.01472	0.636638	0.01472	0.659019	0.01472	0.384855	0.03123	0.843003	0.03123	0.918522	0.03123	0.961482	0.03123	0.310419	0.03123	0.575954	0.03123	0.557931	0.03123	0.630501	0.03123	0.0344	0.3104	<.0001
DKK2	qPCR for validation	0.022239	0.001129	0.01109	0.001129	0.016334	0.001129	0.016995	0.001129	0.00779461	0.002395	0.0130537	0.002395	0.0127459	0.002395	0.0179166	0.002395	0.0136965	0.002395	0.0227347	0.002395	0.0274504	0.002395	0.026117	0.002395	<.0001	0.6888	0.0015
FABP4	qPCR for validation	0.189734	0.03125	0.178028	0.03125	0.271057	0.03125	0.096705	0.03125	0.00194165	0.06629	0.011297	0.06629	0.0820169	0.06629	0.40986	0.06629	0.0126699	0.06629	0.157468	0.06629	0.406329	0.06629	0.566673	0.06629	0.7971	0.0034	0.0008
FGF2	qPCR for validation	0.000204	0.000129	0.003457	0.000129	0.001915	0.000129	0.001746	0.000129	0.000528048	0.000274	0.00300833	0.000274	0.00362677	0.000274	0.00551668	0.000274	0.000363844	0.000274	0.000708226	0.000274	0.000502968	0.000274	0.000597855	0.000274	<.0001	0.3795	<.0001
FZD7	qPCR for validation	0.124906	0.003923	0.112578	0.003923	0.126823	0.003923	0.110661	0.003923	0.0645248	0.008322	0.207732	0.008322	0.216982	0.008322	0.219279	0.008322	0.0468212	0.008322	0.0649584	0.008322	0.0537172	0.008322	0.0544553	0.008322	0.0534	0.0172	<.0001
LRP6	qPCR for validation	0.391569	0.01105	0.429414	0.01105	0.392495	0.01105	0.428488	0.01105	0.0633551	0.02344	0.581867	0.02344	0.801025	0.02344	0.933944	0.02344	0.0532714	0.02344	0.357192	0.02344	0.374228	0.02344	0.310625	0.02344	0.0385	0.0467	<.0001
MYC	qPCR for validation	0.23786	0.008206	0.214933	0.008206	0.216207	0.008206	0.236586	0.008206	0.0919543	0.01741	0.221102	0.01741	0.199533	0.01741	0.263403	0.01741	0.094867	0.01741	0.319801	0.01741	0.226508	0.01741	0.207569	0.01741	0.0796	0.113	<.0001
NANOG	qPCR for validation	0.00689817	0.000172	0.00468847	0.000172	0.00535089	0.000172	0.00623574	0.000172	0.00681927	0.000364	0.00725198	0.000364	0.00491813	0.000364	0.00349943	0.000364	0.00398539	0.000364	0.0110799	0.000364	0.0036236	0.000364	0.00203457	0.000364	<.0001	0.00536768	<.0001
PIK3CA	qPCR for validation	0.012086	0.00034	0.0129	0.00034	0.011956	0.00034	0.013031	0.00034	0.0064711	0.000721	0.017656	0.000721	0.0191801	0.000721	0.0197881	0.000721	0.00635601	0.000721	0.0149476	0.000721	0.0108515	0.000721	0.00896914	0.000721	0.1246	0.0522	<.0001
PIK3R1	qPCR for validation	0.186328	0.01771	0.494979	0.01771	0.33504	0.01771	0.346267	0.01771	0.036428	0.03757	0.326147	0.03757	0.426995	0.03757	0.496299	0.03757	0.0566782	0.03757	0.451344	0.03757	0.618888	0.03757	0.525847	0.03757	<.0001	0.6646	<.0001
PPARG	qPCR for validation	0.132778	0.01103	0.118916	0.01103	0.154208	0.01103	0.097486	0.01103	0.00539493	0.02341	0.0434497	0.02341	0.0837055	0.02341	0.168567	0.02341	0.00830632	0.02341	0.169261	0.02341	0.323026	0.02341	0.318996	0.02341	0.3975	0.0054	<.0001
PPP3CA	qPCR for validation	0.090662	0.002269	0.086387	0.002269	0.087958	0.002269	0.089092	0.002269	0.0685709	0.004813	0.119653	0.004813	0.122465	0.004813	0.144382	0.004813	0.0300227	0.004813	0.0720736	0.004813	0.0578083	0.004813	0.0697878	0.004813	0.2155	0.7319	<.0001
RSPO1	qPCR for validation	0.024172	0.00205	0.030654	0.00205	0.028879	0.00205	0.025947	0.00205	0.00347594	0.004349	0.0289291	0.004349	0.0305026	0.004349	0.0246674	0.004349	0.0113377	0.004349	0.0589779	0.004349	0.0388735	0.004349	0.0297107	0.004349	0.0522	0.3383	0.0004
RUNX2	qPCR for validation	0.015326	0.000791	0.017254	0.000791	0.016217	0.000791	0.016363	0.000791	0.0119721	0.001679	0.0260686	0.001679	0.0282837	0.001679	0.0279885	0.001679	0.00736098	0.001679	0.0127939	0.001679	0.00760243	0.001679	0.00557148	0.001679	0.1191	0.8988	<.0001
SFRP1	qPCR for validation	0.112213	0.005338	0.105858	0.005338	0.12731	0.005338	0.0907612	0.005338	0.0445621	0.01132	0.128268	0.01132	0.0889355	0.01132	0.104766	0.01132	0.0825776	0.01132	0.108826	0.01132	0.148859	0.01132	0.2419	0.01132	0.421718	0.000918839	<.0001
SPP1	qPCR for validation	0.034001	0.002178	0.009682	0.002178	0.027099	0.002178	0.016585	0.002178	0.0398823	0.004619	0.0171992	0.004619	0.0192037	0.004619	0.0362058	0.004619	0.0255654	0.004619	0.00565671	0.004619	0.00814388	0.004619	0.0356461	0.004619	<.0001	0.0077	0.0026
WLS	qPCR for validation	0.146474	0.003441	0.168036	0.003441	0.14367	0.003441	0.17084	0.003441	0.0870465	0.007299	0.208992	0.007299	0.278754	0.007299	0.303047	0.007299	0.0534597	0.007299	0.128279	0.007299	0.0897414	0.007299	0.0845235	0.007299	0.0016	0.0003	<.0001
ALPL	additional genes by qPCR	0.000635761	4.8e-05	0.0011083	4.8e-05	0.000948844	4.8e-05	0.000795219	4.8e-05	0.00130787	0.000101	0.000853614	0.000101	0.000370041	0.000101	0.000168418	0.000101	0.000649006	0.000101	0.00315738	0.000101	0.000358142	0.000101	0.000104066	0.000101	<.0001	0.0492508	<.0001
AXIN2	additional genes by qPCR	0.00190169	6.5e-05	0.00243755	6.5e-05	0.00192344	6.5e-05	0.00241579	6.5e-05	0.000990852	0.000137	0.00312022	0.000137	0.00391261	0.000137	0.00405835	0.000137	0.000851423	0.000137	0.00216485	0.000137	0.00174849	0.000137	0.00112927	0.000137	<.0001	0.000436921	<.0001
BGLAP	additional genes by qPCR	0.000359899	2.1e-05	0.000432496	2.1e-05	0.000364627	2.1e-05	0.000427769	2.1e-05	0.0004302	4.4e-05	0.000430528	4.4e-05	0.000456866	4.4e-05	0.000625955	4.4e-05	0.000327065	4.4e-05	0.000206802	4.4e-05	0.00016527	4.4e-05	0.00031691	4.4e-05	0.0349584	0.0593081	<.0001
FRZB	additional genes by qPCR	0.00276333	0.000165	0.00222762	0.000165	0.00279872	0.000165	0.00219222	0.000165	0.0019905	0.00035	0.00463771	0.00035	0.00386167	0.00035	0.00389932	0.00035	0.00115269	0.00035	0.00432211	0.00035	0.000683391	0.00035	0.000510329	0.00035	0.0470724	0.0286029	<.0001
FZD9	additional genes by qPCR	0.0252402	0.000491	0.0227258	0.000491	0.0222311	0.000491	0.0257348	0.000491	0.019655	0.001041	0.0323353	0.001041	0.0279174	0.001041	0.0316828	0.001041	0.0196479	0.001041	0.0230171	0.001041	0.0241415	0.001041	0.0231538	0.001041	0.00553866	0.000690667	<.0001
KREMEN1	additional genes by qPCR	0.0224951	0.000568	0.0232085	0.000568	0.0220476	0.000568	0.023656	0.000568	0.00997726	0.001206	0.0318394	0.001206	0.0357154	0.001206	0.0343202	0.001206	0.010022	0.001206	0.0265868	0.001206	0.021663	0.001206	0.0202555	0.001206	0.397967	0.0764683	<.0001
PORCN	additional genes by qPCR	0.0118315	0.00025	0.0102317	0.00025	0.0109759	0.00025	0.0110873	0.00025	0.00480503	0.00053	0.0177534	0.00053	0.0174957	0.00053	0.0170964	0.00053	0.00413603	0.00053	0.0118632	0.00053	0.00973389	0.00053	0.00860402	0.00053	0.00142367	0.759454	<.0001
RSPO2	additional genes by qPCR	0.000176872	2.9e-05	0.00020938	2.9e-05	0.000161556	2.9e-05	0.000224695	2.9e-05	9.02287e-05	6.1e-05	0.000245455	6.1e-05	0.000439462	6.1e-05	0.000716964	6.1e-05	5.12057e-05	6.1e-05	9.11925e-05	6.1e-05	3.78402e-05	6.1e-05	3.32224e-05	6.1e-05	0.442898	0.153474	<.0001
WNT4	additional genes by qPCR	0.000961081	3e-05	0.000718693	3e-05	0.000745649	3e-05	0.000934125	3e-05	0.000853216	6.3e-05	0.00122178	6.3e-05	0.00112878	6.3e-05	0.000840935	6.3e-05	0.00114727	6.3e-05	0.00087454	6.3e-05	0.000517333	6.3e-05	0.00030457	6.3e-05	<.0001	0.00154388	<.0001
WNT10B	additional genes by qPCR	0.000257347	6.871e-06	0.000144816	6.871e-06	0.000188048	6.871e-06	0.000214115	6.871e-06	0.000244547	1.5e-05	0.000291946	1.5e-05	0.000148502	1.5e-05	0.00012394	1.5e-05	0.000131925	1.5e-05	0.000213669	1.5e-05	6.74657e-05	1.5e-05	5.52346e-05	1.5e-05	<.0001	0.0250907	<.0001
WNT11	additional genes by qPCR	0.00351431	0.000177	0.00204609	0.000177	0.00238974	0.000177	0.00317066	0.000177	0.000870705	0.000375	0.00126415	0.000375	0.00109807	0.000375	0.00149153	0.000375	0.00153748	0.000375	0.00432517	0.000375	0.00673036	0.000375	0.00686914	0.000375	<.0001	0.0122379	<.0001
WNT16	additional genes by qPCR	0.000405634	2.5e-05	0.000280696	2.5e-05	0.00033431	2.5e-05	0.00035202	2.5e-05	0.000449685	5.3e-05	0.000327732	5.3e-05	0.000345773	5.3e-05	0.000352072	5.3e-05	0.000202206	5.3e-05	0.00039049	5.3e-05	0.000307411	5.3e-05	0.000202382	5.3e-05	0.00654625	0.630065	0.0353063

## Sheet: Table S4
Transcriptome changes during osteogenesis of porcine mesenchymal stem cells derived from different types of synovial membranes and genetic background
Shuaichen Li1, Puntita Siengdee1,2, Michael Oster1, Henry Reyer1, Klaus Wimmers1,3, Siriluck Ponsuksili1*
Supplementary Table S4: Least square mean (LSM), fold change (FC), and adjusted P-value (FDR) < 1% with color coding of all differentially expressed genes before (D00) and during osteogenic induction of FP-derived SMSCs compared with FS-derived SMSCs at each time point.
Probeset	transcript_cluster_id	anno_name_local		LSM FP_D00	LSM FS _D00	LSM FP_D01	LSM FS_D01	LSM FP_D07	LSM FS_D07	LSM FP_D14	LSM FS_D14	LSM FP_D21	LSM FS_D21		FC of (FP_D00) vs (FS_D00)	FC of (FP_D01) vs (FS_D01)	FC of (FP_D07) vs (FS_D07)	FC of (FP_D14) vs (FS_D14)	FC of (FP_D21) vs (FS_D21)		FDR for (FP_D00) vs (FS_D00)	FDR for (FP_D01) vs (FS_D01)	FDR for (FP_D07) vs (FS_ D07)	FDR for (FP_D14) vs (FS_D14)	FDR for (FP_D21) vs (FS_D21)
SNOWBALL_000002_st	288491	AKT3		6.56	6.4	6.82	6.895	7.185	7.3975	7.465	7.9275	7.835	8.2275		1.11729	-1.05336	-1.15869	-1.37793	-1.31267		0.34468	0.705163	0.182398	0.00149959	0.00728743
SNOWBALL_000003_st	288492	ZCCHC6		7.2675	7.2925	7.19	7.445	7.925	8.235	8.32	8.815	8.4175	8.62		-1.01748	-1.19334	-1.23971	-1.40932	-1.15069		0.932531	0.214065	0.116517	0.00785599	0.34786
SNOWBALL_000005_st	288494	CCL19		9.715	8.53	9.55	8.68	10.4425	9.755	10.4675	9.2125	9.7675	8.8		2.27363	1.82766	1.61049	2.38667	1.95545		0.000504987	0.0110653	0.0503	0.000240112	0.00449177
SNOWBALL_000031_st	288519	CRYBG1		5.625	5.51	5.5575	5.495	4.9675	4.5375	4.8475	4.8625	4.815	4.63		1.08298	1.04427	1.34723	-1.01045	1.13682		0.538367	0.765505	0.00390919	0.950336	0.271958
SNOWBALL_000044_s_st	288532	ACTC1		6.4875	5.66	6.8275	6.5075	6.7725	6.4825	6.845	6.4175	6.59	6.6325		1.77461	1.24833	1.22264	1.3449	-1.0299		0.00648345	0.367602	0.424423	0.200127	0.929581
SNOWBALL_000103_s_st	288586	TLR4		5.915	6.1075	4.215	4.985	6.955	7.34	7.5525	7.935	7.88	8.155		-1.14274	-1.70527	-1.30586	-1.3036	-1.20999		0.617387	0.00976945	0.245909	0.249651	0.441525
SNOWBALL_000246_st	288728	FOXP1		4.5925	4.5825	3.69	3.845	3.88	3.6675	3.3625	3.3025	2.87	3.4775		1.00696	-1.11342	1.15869	1.04247	-1.52362		0.978497	0.586173	0.424498	0.856593	0.00638562
SNOWBALL_000272_s_st	288752	CD86		8.1325	8.835	8.36	9.1375	8.02	8.5475	7.96	8.61	7.8775	8.325		-1.62732	-1.71416	-1.44143	-1.56917	-1.36368		0.00266705	0.000890332	0.0268327	0.00555527	0.0661546
SNOWBALL_000273_s_st	288753	CD86		6.3675	7.08	6.4625	7.425	6.235	7.065	6.5275	7.0425	6.365	6.825		-1.63864	-1.94868	-1.77769	-1.42899	-1.37554		0.03891	0.004236	0.0144795	0.15716	0.21681
SNOWBALL_000310_s_st	288789	CDC45		6.0925	6.095	7.0875	6.8925	5.8575	5.5925	5.8875	5.43	5.6675	5.5875		-1.00173	1.14472	1.20164	1.37316	1.05702		0.992941	0.3204	0.149866	0.00749399	0.734121
SNOWBALL_000343_st	288822	CXCL12		6.2825	5.245	3.36	3.225	5.77	5.7625	6.5875	6.995	6.15	6.5025		2.05267	1.09809	1.00521	-1.32639	-1.27677		0.00755703	0.809456	0.991009	0.369027	0.451861
SNOWBALL_000344_st	288823	CXCL12		6.1	5.2125	3.4075	2.9775	5.6725	5.5425	7.02	7.405	6.7375	7.0725		1.84997	1.34723	1.09429	-1.30586	-1.26138		0.0031173	0.191823	0.75711	0.253489	0.33511
SNOWBALL_000397_st	288876	SFRP1		7.7975	6.8075	9.0825	8.5925	8.585	8.095	9.065	8.575	9.575	9.175		1.98618	1.40444	1.40444	1.40444	1.31951		0.000344982	0.091709	0.091709	0.091709	0.185093
SNOWBALL_000404_s_st	288883	ATRN		7.86	7.92	7.9775	8.2175	7.625	7.8925	7.485	7.78	7.59	7.7925		-1.04247	-1.18099	-1.20372	-1.22688	-1.15069		0.585544	0.00527213	0.00182834	0.000600499	0.0200091
SNOWBALL_000472_s_st	288951	ZNF217		7.5575	7.8425	6.2025	6.7525	7.295	7.51	7.5375	8.0325	7.7075	8.13		-1.21841	-1.46409	-1.1607	-1.40932	-1.34025		0.0628403	0.00020616	0.182126	0.000787881	0.00418245
SNOWBALL_000522_s_st	289001	PCK1		4.355	3.8075	3.8475	3.945	7.01	5.8525	8.1275	6.3675	8.4675	6.895		1.46155	-1.06992	2.23071	3.38698	2.9742		0.406563	0.910345	0.0423644	0.00149844	0.00462896
SNOWBALL_000596_s_st	289071	MET		6.0075	5.565	5.7325	5.03	4.3525	4.0775	4.785	3.93	4.7725	4.5475		1.35896	1.62732	1.20999	1.80876	1.16878		0.155497	0.0157689	0.425397	0.00298121	0.532459
SNOWBALL_000626_s_st	289100	MPPED2		4.3925	5.9	4.5825	5.43	3.2425	4.405	3.8325	4.4	3.6275	4.2		-2.84317	-1.79938	-2.23845	-1.48195	-1.4871		2.09925e-05	0.0157135	0.00081637	0.126366	0.122444
SNOWBALL_000628_st	289102	MPPED2		4.3675	5.205	4.535	4.7625	4.26	4.295	4.275	4.525	4.2225	4.3025		-1.78695	-1.1708	-1.02456	-1.18921	-1.05702		2.39748e-06	0.231483	0.89402	0.180032	0.734555
SNOWBALL_000641_st	289115	ADGRE5		8.4775	8.025	8.485	8.3725	8.535	8.135	8.535	8.345	8.31	8.31		1.36841	1.0811	1.31951	1.14076	-1		0.00810642	0.60996	0.0204612	0.33477	1
SNOWBALL_000644_s_st	289118	ADGRE5		8.56	8.085	8.55	8.47	8.555	8.1975	8.475	8.31	8.39	8.415		1.38992	1.05702	1.2812	1.12117	-1.01748		0.00746573	0.744947	0.0503482	0.43871	0.928984
SNOWBALL_000651_st	289125	VCAN		11.76	11.5275	11.7475	11.3125	12.5325	12.64	12.55	12.61	12.21	12.27		1.17487	1.35191	-1.07736	-1.04247	-1.04247		0.128036	0.00230268	0.550623	0.765129	0.765129
SNOWBALL_000720_st	289193	PTK2		7.595	7.7525	7.535	7.565	7.43	7.7875	7.44	7.5125	7.51	7.55		-1.11535	-1.02101	-1.2812	-1.05154	-1.02811		0.267109	0.874874	0.00451104	0.664898	0.82803
SNOWBALL_000787_st	289260	NOV		5.2075	6.07	6.2525	7.4675	3.87	4.135	3.6725	4.0675	3.4225	3.73		-1.81819	-2.32141	-1.20164	-1.31494	-1.23756		0.0496037	0.00434083	0.634892	0.44146	0.570152
SNOWBALL_000793_st	289265	TRPS1		8.2725	7.7275	7.9575	7.5825	8.11	7.8025	7.935	7.7225	8.0425	7.9025		1.45902	1.29684	1.23756	1.15869	1.10191		0.000492139	0.0176091	0.057379	0.219565	0.460436
SNOWBALL_000798_st	289270	ANGPT1		4.4525	3.3775	3.8675	3.48	4.94	3.79	5.1975	4.28	4.9975	4.1325		2.10672	1.30812	2.21914	1.88884	1.82134		0.00125213	0.31079	0.000568678	0.0060266	0.00986317
SNOWBALL_000799_st	289271	ZFPM2		4.69	6.185	4.7125	6.0125	4.68	5.9175	4.8025	5.555	4.5875	5.655		-2.81864	-2.46229	-2.3579	-1.68471	-2.0958		1.34283e-09	3.93485e-08	1.18537e-07	0.000557372	2.42675e-06
SNOWBALL_000831_st	289302	CEBPD		8.9075	8.8125	7.7725	8.2525	9.1125	9.125	9.1075	9.31	9.405	9.47		1.06807	-1.39474	-1.0087	-1.15069	-1.04608		0.559925	0.000206479	0.95216	0.143872	0.711143
SNOWBALL_001033_st	289501	LOC100622486		7.2625	7.3825	5.8	6.415	6.985	7.33	7.0025	7.57	7.2775	7.81		-1.08673	-1.53156	-1.27015	-1.48195	-1.44643		0.485753	1.77986e-05	0.0148517	6.41293e-05	0.000162228
SNOWBALL_001126_s_st	289586	DHX16		6.2675	6.2525	6.1525	6.0675	6.3525	5.9275	6.0725	6.0775	6.2	6.3125		1.01045	1.06069	1.34257	-1.00347	-1.0811		0.954395	0.697616	0.00883291	0.985307	0.587009
SNOWBALL_001207_st	289663	ATP6V1G2		5.7075	5.705	5.355	5.505	5.2425	5.3725	5.51	5.13	5.215	5.2925		1.00173	-1.10957	-1.09429	1.30134	-1.05519		0.992012	0.381107	0.462133	0.00933655	0.693273
SNOWBALL_001312_st	289763	TNXB		7.115	7.74	5.585	5.675	5.895	5.7825	5.375	5.5125	5.575	5.7975		-1.54221	-1.06437	1.0811	-1.1	-1.16675		0.00161092	0.743893	0.670926	0.588975	0.331756
SNOWBALL_001417_s_st	289858	SLA-DMA		4.1225	4.2675	4.085	4.09	4.0625	4.2525	4.2875	3.81	4.2225	4.225		-1.10573	-1.00347	-1.14076	1.39233	-1.00173		0.508158	0.986634	0.3574	0.00713009	0.993102
SNOWBALL_001513_st	289951	TGFB3		7.77	6.985	7.8625	7.3225	6.36	5.8975	7.285	6.575	6.8975	6.645		1.72309	1.45397	1.37793	1.6358	1.19127		0.00336773	0.0508199	0.102664	0.00827129	0.432414
SNOWBALL_001540_st	289978	BMPR1B		6.015	5.24	6.02	5.72	4.975	4.8125	5.03	4.6925	4.6075	4.555		1.71119	1.23114	1.11922	1.26357	1.03706		0.00210645	0.297276	0.620822	0.22909	0.892244
SNOWBALL_001578_st	290016	CD36		2.185	1.9025	1.8225	1.975	5.2625	3.74	5.99	5.6925	6.4725	6.24		1.2163	-1.11149	2.87288	1.22901	1.17487		0.646333	0.822877	0.00110457	0.625386	0.715724
SNOWBALL_001582_s_st	290020	CHI3L1		5.3275	4.365	4.9275	4.255	4.165	4.325	4.37	4.2725	4.2925	4.21		1.94868	1.59383	-1.11729	1.06992	1.05885		0.00267762	0.0412206	0.715193	0.836525	0.864032
SNOWBALL_001612_s_st	290050	MID1		6.5575	7.2025	6.0475	6.49	6.0575	6.8225	6.085	6.5125	5.585	5.81		-1.56374	-1.35896	-1.69937	-1.3449	-1.16878		0.00434062	0.0590027	0.000714229	0.0695943	0.401436
SNOWBALL_001643_s_st	290080			7.78	6.4425	7.27	6.265	9.1575	9.03	9.165	9.4475	9.025	9.285		2.52713	2.00694	1.0924	-1.2163	-1.19748		2.17621e-09	1.31298e-06	0.622244	0.195359	0.24143
SNOWBALL_001645_s_st	290082	GPM6B		7.7325	6.665	7.2325	6.3725	8.8775	8.83	9.025	9.21	8.7925	9.1125		2.0958	1.81504	1.03347	-1.13682	-1.24833		9.92314e-07	4.57307e-05	0.880654	0.464744	0.154781
SNOWBALL_001646_st	290083	GPM6B		7.66	5.88	6.615	5.6425	9.01	9.01	9.2375	9.37	9.2	9.44		3.43426	1.96224	1	-1.09619	-1.18099		5.02235e-07	0.0037345	1	0.780816	0.574425
SNOWBALL_001647_s_st	290084	GPM6B		8.27	6.64	7.565	6.405	9.86	9.85	10.0975	10.26	9.9175	10.075		3.09513	2.23457	1.00696	-1.11922	-1.11535		2.26293e-07	0.000100679	0.983884	0.682245	0.69324
SNOWBALL_001659_s_st	290095	PHKA2		4.89	4.6975	4.9425	5.5675	5.165	5.0625	5.2425	5.4675	5.2575	5.1825		1.14274	-1.54221	1.07363	-1.16878	1.05336		0.46526	0.00392215	0.731562	0.376925	0.811011
SNOWBALL_001674_s_st	290108	DMD		4.5375	2.955	3.745	3.07	4.6625	3.645	4.645	3.795	4.405	4.08		2.99488	1.5966	2.02441	1.8025	1.25266		6.3272e-05	0.102729	0.00960595	0.0334139	0.500665
SNOWBALL_001924_s_st	290351	GPC4		7.2825	7.415	7.6975	8.175	7.3675	7.7075	7.3825	7.7375	7.34	7.77		-1.09619	-1.39233	-1.26576	-1.27899	-1.34723		0.461966	0.00126378	0.0239757	0.0179253	0.00372052
SNOWBALL_002069_st	290494	MTRF1L		5.5025	5.44	5.565	5.5725	5.885	6.2025	5.7825	6.2575	5.8425	5.9775		1.04427	-1.00521	-1.24617	-1.38992	-1.09809		0.760393	0.975362	0.0336192	0.00114573	0.443952
SNOWBALL_002070_st	290495	RGS17		6.535	6.445	7.17	7.13	7.8375	8.2	7.84	8.4275	7.825	8.2025		1.06437	1.02811	-1.28565	-1.50264	-1.29909		0.778147	0.90936	0.133476	0.00948787	0.115384
SNOWBALL_002102_st	290527	LOC110260030		6.8175	6.9075	7.25	7.385	6.805	7.1625	6.6675	7.0475	6.4375	6.64		-1.06437	-1.09809	-1.2812	-1.30134	-1.15069		0.557846	0.336827	0.00321943	0.00172787	0.117191
SNOWBALL_002143_s_st	290568	NHSL1		5.6575	6.4	5.4525	6.2025	5.05	5.5	5.2375	5.71	5.3175	5.7975		-1.67307	-1.68179	-1.36604	-1.38751	-1.39474		0.00115371	0.00102938	0.0574628	0.0445786	0.0408775
SNOWBALL_002207_st	290632	RNF217		8.09	7.9225	7.755	8.1075	7.8625	7.75	8.1575	8.325	8.48	8.6125		1.12311	-1.27677	1.0811	-1.12311	-1.09619		0.263318	0.00825013	0.491277	0.263318	0.400656
SNOWBALL_002235_st	290660	HEY2		9.4875	8.96	9.9075	9.33	8.4375	7.9075	8.8875	8.2425	8.33	8.04		1.44143	1.49226	1.44393	1.56374	1.22264		0.00941997	0.00430133	0.00906741	0.00140607	0.190736
SNOWBALL_002338_st	290762	EPB41L2		9.6325	10.0175	9.4625	9.7125	9.2925	9.6875	9.2925	9.6075	9.16	9.425		-1.30586	-1.18921	-1.31494	-1.24401	-1.20164		0.00132715	0.0427532	0.000994208	0.00899803	0.0305149
SNOWBALL_002366_st	290788	TTK		7.0325	6.865	8.63	8.54	6.11	5.57	6.4575	6.24	5.085	4.3975		1.12311	1.06437	1.45397	1.16272	1.61049		0.62699	0.814192	0.0470801	0.505317	0.00955202
SNOWBALL_002391_st	290813	ADAM10		7.6775	7.7725	7.8725	8.0725	7.6925	7.9525	7.8875	8.2525	7.815	8.0675		-1.06807	-1.1487	-1.19748	-1.28788	-1.19127		0.539088	0.129507	0.0398438	0.00305271	0.0467795
SNOWBALL_002472_st	290893	SMAD2		7.905	8.0225	7.8725	7.8	7.9675	8.125	8.02	8.3375	8.115	8.15		-1.08485	1.05154	-1.11535	-1.24617	-1.02456		0.34709	0.601251	0.179716	0.00313707	0.823498
SNOWBALL_002474_st	290895	REV3L		8.8325	8.8675	7.5	7.605	9.0175	9.2625	8.5725	9.0225	8.455	8.685		-1.02456	-1.07549	-1.18509	-1.36604	-1.17283		0.892766	0.635504	0.184985	0.00795908	0.219271
SNOWBALL_002478_st	290899	ELOVL4		6.1625	6.91	5.01	5.2275	4.85	4.8875	4.3	4.635	4.2475	4.1925		-1.67888	-1.16272	-1.02633	-1.26138	1.03886		0.00825011	0.538458	0.93342	0.29757	0.899554
SNOWBALL_002652_s_st	291069	DDO		4.3525	3.695	3.7975	3.36	4.28	3.595	4.9225	4.015	5.5875	4.4175		1.57735	1.35426	1.6077	1.87579	2.25012		0.125635	0.349178	0.107948	0.0264741	0.00358823
SNOWBALL_002753_st	291170	RHOJ		9.0325	9.0925	9.09	9.475	9.0025	8.945	8.6825	8.665	8.4975	8.29		-1.04247	-1.30586	1.04066	1.0122	1.15469		0.751251	0.00458762	0.762872	0.935589	0.157844
SNOWBALL_002791_st	291205	MEIS2		6.82	7.4275	5.66	6.45	6.33	6.91	6.09	6.78	6.035	6.5025		-1.52362	-1.72907	-1.49485	-1.61328	-1.38271		0.00926102	0.00067594	0.0132778	0.00296373	0.0513757
SNOWBALL_002848_st	291261	BMP4		7.9975	7.97	8.5	9.1625	8.525	8.415	8.835	8.6725	9.3675	9.4425		1.01924	-1.58282	1.07923	1.11922	-1.05336		0.941624	0.00470332	0.733717	0.588486	0.826656
SNOWBALL_002930_st	291341	ZNF106		7.45	7.6625	8.14	8.2175	7.415	7.6025	7.6525	7.895	7.52	7.66		-1.15869	-1.05519	-1.13879	-1.18304	-1.10191		0.0210051	0.486876	0.0448014	0.00778685	0.153705
SNOWBALL_002985_st	291394	ATP8B1		6.1625	6.7575	6.53	6.91	6.3475	6.69	6.5075	6.845	6.51	6.8275		-1.51047	-1.30134	-1.26795	-1.26357	-1.24617		0.000134299	0.0149563	0.02997	0.032752	0.0462778
SNOWBALL_003001_st	291409	CRY1,LOC100521268		6.6625	7.0175	4.52	4.8425	7.715	7.8525	7.89	8.505	8.0475	8.4425		-1.27899	-1.2505	-1.1	-1.53156	-1.31494		0.126279	0.172756	0.628076	0.00467502	0.0830612
SNOWBALL_003085_s_st	291491	BMP4		6.415	6.5325	7.0575	7.6	7.1225	6.945	7.285	7.1475	7.655	7.8425		-1.08485	-1.45649	1.13092	1.1	-1.13879		0.628561	0.00350945	0.425208	0.558886	0.393806
SNOWBALL_003215_st	291617	KANK1		6.53	6.78	7.3425	7.835	6.7125	6.6225	7.115	7.18	6.86	7.01		-1.18921	-1.40688	1.06437	-1.04608	-1.10957		0.174836	0.00357906	0.693577	0.787451	0.466119
SNOWBALL_003315_st	291712	C1H14orf39		4.9375	4.0575	4.7775	3.605	5.31	4.8925	5.7675	5.615	5.6675	5.2225		1.84038	2.25402	1.33561	1.11149	1.36131		0.0233824	0.00213438	0.347253	0.778364	0.309677
SNOWBALL_003357_st	291752	RABGAP1,GPR21		5.4225	5.3825	5.475	5.1775	5.4025	5.4575	4.56	5.35	4.1675	5.2625		1.02811	1.22901	-1.03886	-1.72907	-2.13613		0.929252	0.372232	0.900457	0.00550613	0.000130884
SNOWBALL_003366_st	291761	GGTA1P		7.995	8.1775	7.745	8.1975	8.26	8.3975	8.6425	8.715	8.9275	8.8925		-1.13485	-1.36841	-1.1	-1.05154	1.02456		0.268237	0.00192578	0.433234	0.716643	0.874187
SNOWBALL_003375_st	291770	TXNDC8		2.58	2.5675	2.2325	2.1825	2.3775	2.41	1.97	2.565	2.22	2.17		1.0087	1.03526	-1.02278	-1.51047	1.03526		0.971439	0.875959	0.922312	0.00491401	0.875959
SNOWBALL_003551_st	291939	SVEP1		7.7975	7.955	7.4925	7.9125	8.825	9.4725	8.46	9.145	7.975	8.7425		-1.11535	-1.33793	-1.56645	-1.6077	-1.70232		0.679873	0.175856	0.0252901	0.0173263	0.00717606
SNOWBALL_003599_st	291985	PTPN3		6.965	7.1	6.8225	7.0575	7.2925	7.735	7.19	7.4875	7.23	7.535		-1.09809	-1.17691	-1.35896	-1.22901	-1.23542		0.438404	0.129129	0.00221049	0.0458906	0.0400232
SNOWBALL_003691_st	292074	LPAR1		9.3875	9.4075	8.465	8.5025	9.4175	9.4725	8.795	9.46	9.0525	9.51		-1.01396	-1.02633	-1.03886	-1.58557	-1.37316		0.948068	0.898462	0.84534	0.000482633	0.0174371
SNOWBALL_003757_st	292135	PIGO		6.85	6.8875	6.585	6.5775	6.7125	6.7075	6.435	6.6675	6.2775	6.535		-1.02633	1.00521	1.00347	-1.17487	-1.19541		0.752115	0.956791	0.971648	0.00640939	0.0024565
SNOWBALL_003764_st	292141			6.4925	6.4975	6.6925	6.695	6.7625	6.6275	6.87	6.475	6.86	6.79		-1.00347	-1.00173	1.09809	1.31494	1.04972		0.980977	0.990736	0.356123	0.00162311	0.676917
SNOWBALL_004062_s_st	292407	TNC		10.5825	9.885	11.4275	11.095	11.195	11.025	10.8475	10.58	10.5675	10.58		1.62169	1.25919	1.12506	1.20372	-1.0087		0.000568937	0.123537	0.494906	0.235491	0.970096
SNOWBALL_004096_x_st	292441			7.1975	7.0375	7.18	7.2075	7.3575	7.295	7.6125	7.1225	7.6425	7.3275		1.11729	-1.01924	1.04427	1.40444	1.24401		0.416764	0.915333	0.791011	0.00297836	0.0667774
SNOWBALL_004156_st	292490	SLC44A1		9.805	9.895	9.5375	9.4425	10.135	10.175	9.6525	9.905	9.6725	9.725		-1.06437	1.06807	-1.02811	-1.19127	-1.03706		0.387479	0.355887	0.744163	0.00423542	0.652802
SNOWBALL_004183_s_st	292514	TNC		10.9525	10.275	11.855	11.5425	11.68	11.5375	11.39	11.21	11.1	11.0925		1.59937	1.24186	1.10382	1.13288	1.00521		0.000412519	0.126777	0.555943	0.434009	0.981309
SNOWBALL_004491_x_st	292805			7.5375	7.64	7.26	7.6525	7.3275	7.9775	7.5475	8.5325	7.3575	8.3425		-1.07363	-1.31267	-1.56917	-1.97931	-1.97931		0.64641	0.0225085	0.000139871	7.16152e-08	7.16152e-08
SNOWBALL_004617_st	292929	RMI2		7.615	7.5825	7.84	7.75	7.5275	7.4275	7.7625	7.3475	7.5625	7.435		1.02278	1.06437	1.07177	1.3333	1.0924		0.884423	0.640051	0.595729	0.00463748	0.476307
SNOWBALL_004618_s_st	292930	ZNF169		5.1325	5.065	5.3675	5.52	5.12	5.48	5.0675	5.2225	4.8875	5.49		1.0479	-1.11149	-1.28343	-1.11342	-1.51835		0.793806	0.492003	0.0536539	0.483396	0.000837931
SNOWBALL_004642_st	292954	GCC2		7.2975	7.415	7.15	7.3675	7.5925	7.9	7.345	7.9575	7.19	7.43		-1.08485	-1.16272	-1.23756	-1.52891	-1.18099		0.710487	0.436052	0.234762	0.00861625	0.379649
SNOWBALL_004667_st	292979	HMOX2		6.925	7.0875	6.7675	6.95	7.165	7.18	7.0875	7.41	7.235	7.5475		-1.11922	-1.13485	-1.01045	-1.2505	-1.24186		0.230833	0.168193	0.938635	0.00838604	0.010798
SNOWBALL_004898_st	293206	LIMS1		9.4	9.7675	9.505	9.94	9.245	9.6175	8.895	9.115	8.6975	8.7775		-1.29012	-1.35191	-1.29459	-1.16473	-1.05702		0.0141148	0.00337345	0.0127595	0.173554	0.689199
SNOWBALL_004966_st	293273	RBAK		6.1975	6.235	5.6675	5.9075	6.425	6.6175	6.27	6.735	6.435	6.565		-1.02633	-1.18099	-1.14274	-1.38032	-1.09429		0.87619	0.163564	0.285937	0.00339772	0.50862
SNOWBALL_005215_st	293512	GFPT1		8.8675	8.58	9.185	9.0425	8.9075	8.8	8.97	8.705	8.86	8.6925		1.22052	1.10382	1.07736	1.20164	1.12311		0.00378272	0.190404	0.352444	0.00781714	0.112321
SNOWBALL_005289_st	293581	LOC100738909		2.37	2.37	1.835	2.3175	2.42	2.3475	2.19	2.595	2.2275	2.28		1	-1.39716	1.05154	-1.32409	-1.03706		1	0.0054949	0.766554	0.0213767	0.837339
SNOWBALL_005297_st	293589	B3GNT2		8.7475	8.265	8.5775	8.7375	8.9675	9.26	8.8525	9.035	8.8025	8.9225		1.39716	-1.11729	-1.22476	-1.13485	-1.08673		0.00776671	0.466899	0.130364	0.39288	0.607613
SNOWBALL_005344_st	293636	PSME4		8.275	8.2575	8.525	8.5775	8.88	8.935	8.6275	8.96	8.7725	8.995		1.0122	-1.03706	-1.03886	-1.25919	-1.16675		0.919533	0.729189	0.71476	0.00251237	0.0502838
SNOWBALL_005353_s_st	293644	DTNB		7.74	8.1925	6.5375	6.8275	7.3675	7.555	6.9	7.1625	7.15	7.09		-1.36841	-1.22264	-1.13879	-1.19956	1.04247		0.000122006	0.0138764	0.134619	0.0274014	0.705731
SNOWBALL_005363_st	293652	EFEMP1		8.23	9.4525	6.53	7.015	8.9775	9.97	8.5975	9.1075	7.8875	8.2375		-2.33351	-1.39959	-1.98963	-1.42405	-1.27456		0.00569727	0.343913	0.0272491	0.314295	0.524967
SNOWBALL_005405_st	293691	TRIB2		6.7725	6.2225	5.735	5.8825	6.7325	6.7175	6.495	6.7575	6.52	6.8325		1.46409	-1.10765	1.01045	-1.19956	-1.24186		0.00603111	0.560056	0.963449	0.23957	0.146939
SNOWBALL_005422_st	293707	SLC3A1		3.81	4.565	3.54	4.325	3.7075	4.69	3.9175	4.585	3.7825	4.365		-1.68763	-1.72309	-1.97589	-1.58832	-1.49744		0.00740493	0.00527651	0.000480916	0.0189865	0.0438814
SNOWBALL_005436_st	293720	DYSF		5.4675	5.4625	6.19	6.235	5.64	5.14	5.6275	5.3025	5.425	5.2875		1.00347	-1.03168	1.41421	1.25266	1.1		0.984994	0.848394	0.00159396	0.046577	0.478275
SNOWBALL_005459_s_st	293739	LTBP1		9.715	9.1775	9.5125	9.2225	9.8825	9.75	9.875	10.1525	9.9525	10.19		1.45146	1.22264	1.09619	-1.21209	-1.17895		0.000604357	0.0766734	0.491512	0.0926156	0.161924
SNOWBALL_005479_st	293758	SLC3A1		5.51	6.0275	5.5275	5.9375	5.7175	6.0525	5.8925	6.085	5.8425	5.9225		-1.43147	-1.32869	-1.26138	-1.14274	-1.05702		0.00252429	0.0181285	0.059616	0.33123	0.735754
SNOWBALL_005514_st	293791	LTBP1		9.725	9.16	9.4375	9.16	9.8575	9.7325	9.85	10.045	9.8775	10.105		1.47939	1.21209	1.09051	-1.14472	-1.1708		7.81211e-05	0.0585756	0.468509	0.212669	0.133799
SNOWBALL_005608_st	293879	TRPS1		7.8	7.335	7.46	7.1625	7.6325	7.4125	7.4425	7.395	7.545	7.32		1.38032	1.22901	1.16473	1.03347	1.16878		0.0014823	0.0488951	0.1667	0.824203	0.155436
SNOWBALL_005700_st	293971	FABP5		4.6775	4.3325	6.055	5.5125	6.8725	6.045	7.01	5.88	6.7325	5.8625		1.27015	1.45649	1.77461	2.18859	1.82766		0.515668	0.258881	0.0621747	0.00843066	0.0482482
SNOWBALL_005788_st	294052	OSR2		8.5125	8.725	7.4425	7.6175	7.06	7.5825	6.73	7.565	6.72	7.48		-1.15869	-1.12896	-1.43644	-1.78386	-1.69349		0.434632	0.53732	0.0229461	0.00023815	0.000782227
SNOWBALL_005799_s_st	294063	SPIDR,LOC110260429		4.1875	4.1825	4.2925	4.495	4.565	4.625	3.8975	4.6575	3.945	4.695		1.00347	-1.15069	-1.04247	-1.69349	-1.68179		0.991983	0.585008	0.892754	0.0089914	0.0100006
SNOWBALL_005852_st	294116	PLAG1		6.385	6.25	6.05	6.1875	6.3	6.3625	5.9975	6.5325	6.38	6.4875		1.09809	-1.1	-1.04427	-1.44894	-1.07736		0.441566	0.431285	0.759274	0.000250963	0.559603
SNOWBALL_005999_x_st	294260	LOC100154053		8.6975	8.7025	8.6675	8.6175	8.74	8.7	8.9825	8.5125	8.8925	8.8975		-1.00347	1.03526	1.02811	1.38511	-1.00347		0.986205	0.843928	0.877912	0.0062585	0.986205
SNOWBALL_006006_st	294267	CRABP2		10.0225	9.24	10.04	9.11	10.255	9.0975	9.0825	7.7425	8.1975	7.4525		1.72011	1.90528	2.23071	2.53151	1.67597		0.0505678	0.0177271	0.00281304	0.00055411	0.0646068
SNOWBALL_006024_st	294284	ARHGEF11		6.76	6.745	6.5975	6.67	6.63	6.655	6.55	6.8025	6.645	6.95		1.01045	-1.05154	-1.01748	-1.19127	-1.23542		0.932519	0.616102	0.882845	0.0257566	0.00625349
SNOWBALL_006200_s_st	294449	LRRC8D		9.4225	9.4225	7.9025	7.6775	8.59	8.6925	8.0825	8.5525	8.16	8.37		1	1.16878	-1.07363	-1.38511	-1.15669		1	0.113777	0.542094	0.000453827	0.145109
SNOWBALL_006233_st	294481	FAM46C		7.0525	6.4675	8.29	8.3075	8.325	8.56	8.065	8.105	7.8575	8.07		1.50004	-1.0122	-1.17691	-1.02811	-1.15869		0.00519099	0.959013	0.330461	0.901676	0.389404
SNOWBALL_006240_st	294488	TCHH		5.925	5.9975	6.07	6.065	6.2375	6.17	6.185	5.9125	6.305	5.8525		-1.05154	1.00347	1.0479	1.2079	1.36841		0.741725	0.985001	0.761654	0.104735	0.00434874
SNOWBALL_006295_st	294541	EVI5		7.605	7.62	8.145	8.315	7.6675	7.845	7.5425	7.8675	7.5775	7.7425		-1.01045	-1.12506	-1.13092	-1.25266	-1.12117		0.93809	0.200993	0.178022	0.00730881	0.217383
SNOWBALL_006304_st	294550	TBX15		9.46	9.75	8.555	8.875	9.5575	10.075	9.815	10.1575	9.855	10.0525		-1.22264	-1.24833	-1.43147	-1.26795	-1.14671		0.00964539	0.00410772	6.58355e-06	0.00210169	0.0926312
SNOWBALL_006362_s_st	294605	TGFBR3		8.2675	8.7175	6.775	7.3525	8.31	8.87	8.26	9.0575	8.3725	9.07		-1.36604	-1.49226	-1.47427	-1.73809	-1.62169		0.00259438	0.000126439	0.000194616	4.5349e-07	6.02928e-06
SNOWBALL_006469_st	294706	SYDE2		6.725	7.2125	7.15	7.4175	6.75	7.0275	6.8225	7.0825	6.62	6.8725		-1.40201	-1.20372	-1.21209	-1.19748	-1.19127		0.000498798	0.0660369	0.0551865	0.0752959	0.0855964
SNOWBALL_006475_st	294712	TBX15		9.1975	9.435	8.2675	8.565	9.285	9.6675	9.4475	9.845	9.52	9.845		-1.17895	-1.22901	-1.3036	-1.31722	-1.25266		0.0913341	0.0289191	0.00420865	0.00290876	0.0160445
SNOWBALL_006538_st	294767	VCAM1		8.7575	8.265	5.5225	4.165	9.6575	9.525	10.0275	9.89	10.045	9.9325		1.40688	2.56241	1.09619	1.1	1.0811		0.116621	7.63489e-06	0.746634	0.735912	0.789187
SNOWBALL_006602_st	294824	TGFBR3		7.245	7.6825	5.905	6.4375	7.2775	7.8125	7.3125	8.125	7.3725	8.0375		-1.35426	-1.44643	-1.44894	-1.75625	-1.58557		0.0174113	0.00341253	0.00326142	1.29433e-05	0.000270306
SNOWBALL_006605_st	294827	BCAR3		5.28	5.13	5.205	5.105	4.96	4.865	5.1125	4.925	5.315	4.84		1.10957	1.07177	1.06807	1.13879	1.38992		0.488164	0.670626	0.689062	0.36264	0.00718638
SNOWBALL_006634_st	294851	UBAP2L		5.5875	5.1275	4.58	5.165	5.4525	6.56	5.7775	6.1625	5.8375	6.175		1.37554	-1.50004	-2.15472	-1.30586	-1.26357		0.293853	0.160406	0.00398983	0.398257	0.471951
SNOWBALL_006662_st	294876	WARS2		7.3525	7.4	7.5575	7.6625	7.4125	7.575	7.505	7.85	7.425	7.6775		-1.03347	-1.07549	-1.11922	-1.27015	-1.19127		0.7873	0.488822	0.238378	0.00526625	0.0472135
SNOWBALL_006691_st	294902	SLC44A3		4.09	3.7575	3.8025	3.355	3.755	3.675	3.885	3.69	3.795	3.7275		1.25919	1.36368	1.05702	1.14472	1.0479		0.0557265	0.00791319	0.72935	0.311156	0.776468
SNOWBALL_006703_st	294914	FBLN1		6.5125	7.67	5.7375	6.1725	5.29	5.825	5.3375	5.4225	5.4525	5.6675		-2.23071	-1.35191	-1.44894	-1.06069	-1.1607		0.00114562	0.281613	0.166747	0.874786	0.647158
SNOWBALL_006798_st	295005	TCP11L2		7.1625	7.13	5.925	6.3	7.665	8.115	7.83	8.4125	8.0625	8.3225		1.02278	-1.29684	-1.36604	-1.49744	-1.19748		0.920674	0.0847461	0.0336656	0.00498324	0.265841
SNOWBALL_006848_st	295055	TIMP3		12.2125	12.7325	10.0425	10.5925	10.125	11.01	9.905	10.6475	10.1125	10.6075		-1.43396	-1.46409	-1.84676	-1.67307	-1.40932		0.00985632	0.00617274	1.57185e-05	0.000226012	0.0143774
SNOWBALL_006889_s_st	295093	TROAP		4.895	4.705	5.6425	5.505	4.4225	4.03	4.58	3.9375	4.2925	4.1575		1.14076	1.1	1.31267	1.56103	1.09809		0.453206	0.612188	0.0721961	0.00210836	0.619981
SNOWBALL_006933_st	295136	RACGAP1		7.6475	7.3325	8.7475	8.6925	6.675	6.0225	6.96	6.6975	6.215	5.74		1.24401	1.03886	1.57189	1.19956	1.38992		0.163388	0.860045	0.00171697	0.26338	0.0249258
SNOWBALL_006996_st	295194	SP1		9.415	9.4775	9.1175	9.1525	9.355	9.4325	9.385	9.595	9.3925	9.5125		-1.04427	-1.02456	-1.05519	-1.15669	-1.08673		0.495335	0.733323	0.375297	0.00481136	0.132306
SNOWBALL_007132_st	295318	ABCC9		7.5475	6.3775	5.245	4.875	8.795	8.71	9.6575	9.685	9.5775	9.7775		2.25012	1.29235	1.06069	-1.01924	-1.1487		1.51408e-05	0.204076	0.82589	0.94865	0.548151
SNOWBALL_007138_st	295324	RBP5		5.585	5.675	5.76	5.6525	5.8875	5.9075	6.1025	5.585	5.88	5.845		-1.06437	1.07736	-1.01396	1.43147	1.02456		0.71014	0.646208	0.944142	0.00357552	0.898503
SNOWBALL_007314_st	295497	RASSF8		8.1375	8.2675	8.37	8.435	7.71	7.9125	7.52	7.8175	7.61	7.7825		-1.09429	-1.04608	-1.15069	-1.22901	-1.12701		0.2029	0.583703	0.0324911	0.00131634	0.0749494
SNOWBALL_007363_s_st	295546	KCNJ8		6.5375	5.2075	5.465	4.8225	7.13	6.87	7.0575	7.0575	7.6225	7.6425		2.51403	1.56103	1.19748	-1	-1.01396		1.54293e-05	0.0371347	0.480214	1	0.967822
SNOWBALL_007381_st	295564	SLC16A7		8.015	7.2975	7.5175	7.23	8.735	8.58	9.2075	9.37	9.05	9.0775		1.64433	1.22052	1.11342	-1.11922	-1.01924		0.00211214	0.277196	0.608221	0.587421	0.94148
SNOWBALL_007408_s_st	295590	ABCC9		7.02	5.525	4.615	3.9775	8.225	8.14	9.0125	9.2	9.1425	9.3475		2.81864	1.55563	1.06069	-1.13879	-1.15269		3.62064e-06	0.0471012	0.854984	0.648426	0.611867
SNOWBALL_007465_st	295647	DCN		11.4075	11.6925	11.0125	11.5075	12.0525	12.3875	11.945	12.315	11.785	12.13		-1.21841	-1.40932	-1.26138	-1.29235	-1.27015		0.139881	0.0059516	0.0742389	0.0454002	0.0647655
SNOWBALL_007575_s_st	295749	ACSS3		5.89	5.365	4.7475	4.395	6.72	6.16	7.225	6.8475	7.385	7.1125		1.43893	1.27677	1.47427	1.29909	1.2079		0.00749939	0.0864863	0.00423493	0.0634493	0.20689
SNOWBALL_007578_s_st	295752	IGF1		10.26	8.95	7.9725	6.9	9.1825	8.6225	8.45	8.1525	7.455	7.345		2.47942	2.10307	1.47427	1.22901	1.07923		4.36395e-05	0.000688634	0.0924295	0.433082	0.809794
SNOWBALL_007640_st	295813	CPNE8		6.69	7.2975	5.71	6.3425	6.68	6.8725	7.525	7.58	7.6425	7.6175		-1.52362	-1.55025	-1.14274	-1.03886	1.01748		0.00572297	0.00396016	0.472216	0.867857	0.943437
SNOWBALL_007703_s_st	295874	IGF1		11.38	10.2	9.0925	8.1075	10.3	9.7575	9.58	9.3325	8.6125	8.565		2.26577	1.97931	1.45649	1.18715	1.03347		8.12273e-05	0.000885472	0.0806622	0.498344	0.918753
SNOWBALL_007705_s_st	295876	ATP2B1		7.7975	7.775	7.7225	7.6675	7.785	7.9725	8.1	8.555	8.3725	8.565		1.01572	1.03886	-1.13879	-1.37078	-1.14274		0.929181	0.812082	0.304802	0.00440793	0.289294
SNOWBALL_007728_st	295897	GAS2L3		7.0275	6.8225	8.6575	8.595	6.995	6.4525	7.3325	6.9875	6.37	6.06		1.15269	1.04427	1.45649	1.27015	1.23971		0.358507	0.822754	0.00459513	0.0859642	0.130002
SNOWBALL_007739_st	295906	ANO6		8.5125	8.58	8.6075	8.8575	8.7725	8.84	8.7575	8.935	8.7975	8.91		-1.0479	-1.18921	-1.0479	-1.13092	-1.0811		0.535272	0.00403142	0.535272	0.0475242	0.247808
SNOWBALL_007815_s_st	295978	ACSS3		7.68	6.5725	5.47	4.6225	8.44	7.7225	9.06	8.86	9.37	8.89		2.15472	1.79938	1.64433	1.1487	1.39474		6.85951e-05	0.00203954	0.00943489	0.566987	0.0984854
SNOWBALL_008198_st	296351	C6H19orf12		6.56	6.445	6.34	6.305	6.51	6.4525	6.7	6.3775	6.7275	6.53		1.08298	1.02456	1.04066	1.2505	1.14671		0.439555	0.848703	0.736457	0.00938184	0.13631
SNOWBALL_008326_st	296479	ZNF582		5.525	5.5475	5.2825	5.26	5.58	5.62	5.3125	5.62	5.5825	5.615		-1.01572	1.01572	-1.02811	-1.23756	-1.02278		0.894092	0.894092	0.799987	0.00517934	0.841321
SNOWBALL_008638_st	296783	SCMH1		6.3	5.765	6.1	5.865	6.405	6.1825	6.13	6.0825	6.17	6.125		1.44894	1.17691	1.16675	1.03347	1.03168		7.96942e-06	0.0506956	0.0664806	0.772832	0.786281
SNOWBALL_008660_st	296804	PIEZO2		7.07	7.7425	5.5	5.6825	7.1075	7.5375	6.4875	7.0675	6.2675	6.64		-1.59383	-1.13485	-1.34723	-1.49485	-1.29459		0.000716311	0.44717	0.034406	0.00351268	0.0725615
SNOWBALL_008707_st	296851	LOC100514656		7.185	7.0625	6.9325	7.0325	7.21	7.2775	7.1075	7.3925	7.2925	7.325		1.08862	-1.07177	-1.0479	-1.21841	-1.02278		0.333937	0.450855	0.639202	0.00969475	0.840932
SNOWBALL_008731_st	296874	AGO4		6.3575	6.6125	6.2375	6.6525	6.6375	6.97	6.38	6.9725	6.6025	6.9975		-1.19334	-1.3333	-1.25919	-1.50786	-1.31494		0.208596	0.0264544	0.0847193	0.0012479	0.0357051
SNOWBALL_008878_st	297015	ADGRL2		7.5425	7.26	8.0525	7.63	8.405	8.3475	8.8275	8.92	8.7525	8.825		1.2163	1.34025	1.04066	-1.06622	-1.05154		0.0491553	0.00238473	0.769538	0.607564	0.701022
SNOWBALL_008882_st	297019	ZNF521		8.9475	9.06	8.0875	8.2225	8.32	8.5625	7.78	8.3125	7.5425	8.025		-1.0811	-1.09809	-1.18304	-1.44643	-1.39716		0.386373	0.279281	0.0309382	3.11254e-06	1.78509e-05
SNOWBALL_008924_st	297057	PTGFR		9.4725	8.42	8.6475	7.8175	10.845	10.615	10.875	10.85	10.775	10.735		2.07412	1.77769	1.17283	1.01748	1.02811		0.000239945	0.00362843	0.51665	0.957055	0.929564
SNOWBALL_009190_st	297313	MAN1C1		7.7125	7.905	6.485	6.675	7.1075	7.53	6.8	7.5075	6.84	7.2825		-1.14274	-1.14076	-1.34025	-1.63297	-1.35896		0.233227	0.24062	0.00355504	2.62057e-06	0.00224673
SNOWBALL_009261_st	297378	EPHB2		5.445	6.17	4.8475	4.93	4.5475	4.5875	4.1775	4.225	4.305	4.215		-1.6529	-1.05885	-1.02811	-1.03347	1.06437		0.00269555	0.814052	0.915959	0.898806	0.795001
SNOWBALL_009277_s_st	297391	MKNK1		8.2225	8.1	7.82	7.815	8.3075	8.34	8.1375	8.43	8.255	8.37		1.08862	1.00347	-1.02278	-1.22476	-1.08298		0.346437	0.978673	0.844673	0.00933827	0.383433
SNOWBALL_009327_s_st	297438	FHL3		7.105	7.04	7.7675	7.76	6.94	7.07	6.585	7.05	6.76	6.7975		1.04608	1.00521	-1.09429	-1.38032	-1.02633		0.772821	0.977461	0.510613	0.00352695	0.876706
SNOWBALL_009472_st	297570	FOXF2		7.1625	6.5675	6.7125	6.4775	6.51	6.255	6.4825	6.2875	6.5875	6.36		1.51047	1.17691	1.19334	1.14472	1.1708		5.00892e-05	0.129241	0.0948422	0.225168	0.144399
SNOWBALL_009489_st	297587	TFAP2A		5.935	6.1225	5.9075	5.935	5.765	5.83	5.2975	5.8875	5.5125	5.9025		-1.13879	-1.01924	-1.04608	-1.50525	-1.31039		0.381801	0.923745	0.804367	0.00118226	0.0364759
SNOWBALL_009621_st	297715	ZSCAN12		5.37	5.615	5.685	5.815	6.14	6.1875	6.0525	6.475	6.0825	6.11		-1.18509	-1.09429	-1.03347	-1.34025	-1.01924		0.163439	0.519019	0.842943	0.00947828	0.913641
SNOWBALL_009696_st	297777	CARMIL1		7.85	7.945	7.2425	7.445	7.64	7.94	7.35	7.825	7.3575	7.725		-1.06807	-1.15069	-1.23114	-1.38992	-1.29012		0.446603	0.0587638	0.00369802	7.86454e-06	0.000387825
SNOWBALL_009865_st	297909	BICRAL		7.885	7.9375	8.1075	8.15	8.0325	8.265	8.2325	8.5	8.245	8.565		-1.03706	-1.0299	-1.17487	-1.20372	-1.24833		0.70215	0.765075	0.0236568	0.00844565	0.00154216
SNOWBALL_009922_st	297964	STK38		8.975	9.275	8.8225	9.09	9.205	9.4225	9.0975	9.26	9.155	9.195		-1.23114	-1.20372	-1.16272	-1.11922	-1.02811		0.0020322	0.00608857	0.0282988	0.116782	0.77083
SNOWBALL_010012_s_st	298045	ZNF318		6.87	6.895	7.055	7.09	6.8175	6.855	6.6275	6.995	6.8	6.82		-1.01748	-1.02456	-1.02633	-1.29012	-1.01396		0.901898	0.858095	0.846902	0.00504697	0.922838
SNOWBALL_010207_s_st	298224	TICRR		5.465	5.4525	6.55	6.455	4.8425	4.64	4.89	4.31	4.2025	4.13		1.0087	1.06807	1.15069	1.49485	1.05154		0.965264	0.686822	0.313479	0.000917074	0.768828
SNOWBALL_010370_s_st	298377	RYR3		4.7925	4.22	4.585	4.41	5.18	4.8525	4.49	4.32	4.405	4.2175		1.4871	1.12896	1.25484	1.12506	1.13879		0.00476662	0.48062	0.131335	0.496006	0.443007
SNOWBALL_010416_st	298421	FBLN5		9.3025	9.72	9.1725	9.1875	8.455	8.9125	8.29	8.74	8.305	8.9975		-1.33561	-1.01045	-1.37316	-1.36604	-1.61608		0.120539	0.971267	0.0839124	0.0899939	0.00614427
SNOWBALL_010434_s_st	298439	TBC1D2B		8.93	8.795	8.37	8.43	9.4025	9.565	9.545	9.9375	9.5675	10.085		1.09809	-1.04247	-1.11922	-1.31267	-1.43147		0.600285	0.83864	0.511957	0.0579805	0.00997956
SNOWBALL_010437_st	298442	ZFP36L1		10.59	10.5075	9.8975	9.8625	10.205	10.1525	10.235	10.595	10.1775	10.4375		1.05885	1.02456	1.03706	-1.28343	-1.19748		0.614279	0.852145	0.767541	0.00433171	0.0451967
SNOWBALL_010521_st	298520	STON2		5.3075	5.435	3.46	3.3525	4.1875	5.02	4.135	4.64	4.155	4.4025		-1.0924	1.07736	-1.78077	-1.41912	-1.18715		0.762089	0.803636	0.00560576	0.113375	0.504823
SNOWBALL_010604_st	298598	WHAMM		7.1825	7.1725	6.82	7.1075	7.0575	7.2625	7.515	7.55	7.495	7.5825		1.00696	-1.22052	-1.15269	-1.02456	-1.06253		0.951461	0.00466994	0.0505074	0.811923	0.481775
SNOWBALL_010693_st	298681	SMOC1		7.7025	6.42	6.5925	5.61	7.9	7.315	7.8675	7.2425	7.8275	7.115		2.4326	1.97589	1.50004	1.54221	1.63864		1.36256e-06	0.000123644	0.023325	0.0147579	0.00507371
SNOWBALL_010756_st	298740	NOVA1		8.2025	8.73	7.4025	7.5425	7.92	8.0225	7.1175	7.7075	7.215	7.63		-1.44143	-1.10191	-1.07363	-1.50525	-1.3333		5.22979e-05	0.349718	0.52266	8.22344e-06	0.00124941
SNOWBALL_010892_st	298861	SERPINA3-2		6.1875	6.1775	6.28	6.2175	6.2225	6.335	6.25	6.005	6.415	6.0575		1.00696	1.04427	-1.0811	1.18509	1.2812		0.962333	0.72534	0.47716	0.0693727	0.00583542
SNOWBALL_011037_st	298991	CDC42BPB		7.4925	7.5025	7.515	7.54	7.2575	7.285	7.025	7.345	7.1475	7.3975		-1.00696	-1.01748	-1.01924	-1.24833	-1.18921		0.956044	0.883205	0.870316	0.00416668	0.0279445
SNOWBALL_011072_st	299018	LOC102163738		4.92	3.595	4.6	3.8825	5.6	3.755	6.5375	5.6175	7.215	6.4225		2.50533	1.64433	3.59253	1.89212	1.73207		0.00445323	0.15392	8.71385e-05	0.0563561	0.108613
SNOWBALL_011093_s_st	299035			2.21	2.1075	2.0175	1.895	2.33	2.1475	3.0175	1.61	2.375	2.29		1.07363	1.08862	1.13485	2.65277	1.06069		0.880267	0.854376	0.772776	0.00163971	0.902441
SNOWBALL_011113_st	299051	TECPR2		5.675	5.69	5.845	5.8425	5.91	6.04	5.5475	5.87	5.755	5.8325		-1.01045	1.00173	-1.09429	-1.2505	-1.05519		0.933491	0.98964	0.31604	0.00428631	0.593124
SNOWBALL_011376_s_st	299289	KLF3		9.305	9.64	8.1575	8.2025	8.335	8.3975	8.13	8.375	8.33	8.3725		-1.26138	-1.03168	-1.04427	-1.18509	-1.0299		0.00641516	0.798192	0.708139	0.0532721	0.810755
SNOWBALL_011391_s_st	299303	PCDH7		7.4	7.75	7.5775	8.1225	6.6325	7.2	6.275	7.1575	6.0325	6.8475		-1.27456	-1.45902	-1.48195	-1.84357	-1.7593		0.163301	0.0201359	0.0151537	0.000151825	0.00043899
SNOWBALL_011406_st	299315	PCDH7		6.88	7.1775	6.985	7.4925	6.055	6.6225	5.8025	6.5825	5.63	6.2675		-1.22901	-1.42158	-1.48195	-1.71713	-1.55563		0.16447	0.0105006	0.00400868	8.94038e-05	0.00121349
SNOWBALL_011451_s_st	299359	ADGRL3		6.195	5.7425	6.6125	6.2125	6.38	5.57	6.4125	5.73	6.45	5.61		1.36841	1.31951	1.75321	1.60492	1.79005		0.129546	0.19088	0.00368352	0.0153888	0.00257933
SNOWBALL_011477_st	299385	IGFBP7		8.015	7.24	9.0275	8.52	9.695	9.4175	9.83	9.295	10.1875	9.9625		1.71119	1.42158	1.21209	1.44894	1.16878		0.00348244	0.0660269	0.372791	0.0508122	0.490246
SNOWBALL_011535_st	299441	TLL1		4.935	4.4825	4.6575	4.4975	5.2725	4.6075	4.3175	4.1825	4.29	3.9625		1.36841	1.11729	1.58557	1.09809	1.25484		0.0444475	0.564457	0.00235317	0.638428	0.168586
SNOWBALL_011584_st	299489	SH3D19		8.9725	8.99	8.3075	8.5	9.1625	9.2875	9.105	9.4625	9.0925	9.2975		-1.0122	-1.14274	-1.09051	-1.2812	-1.15269		0.919919	0.0995315	0.327271	0.00121622	0.0763064
SNOWBALL_011618_st	299520	EREG		5.1	3.34	3.445	3.1525	2.8875	2.43	2.715	2.675	2.8725	2.61		3.38698	1.22476	1.37316	1.02811	1.19956		4.68188e-06	0.529124	0.277578	0.946792	0.58091
SNOWBALL_011663_st	299564	PRDM8		7.63	8.625	7.8675	8.8075	8.0475	8.6675	8.03	8.71	8.055	8.7775		-1.99308	-1.91853	-1.53688	-1.60214	-1.65004		5.61822e-07	1.73883e-06	0.000998686	0.000321822	0.000141103
SNOWBALL_011790_s_st	299685	DSPP		6.72	6.7675	6.4725	6.715	6.995	7.0475	6.2275	6.9075	6.075	6.4825		-1.03347	-1.18304	-1.03706	-1.60214	-1.32639		0.904947	0.429745	0.893934	0.00813667	0.138305
SNOWBALL_011902_st	299794	MAB21L2		10.5075	10.0125	10.655	10.0575	9.875	9.6675	9.89	9.6	9.575	9.4625		1.40932	1.51309	1.15469	1.22264	1.0811		0.0024839	0.000277115	0.260138	0.0928057	0.592949
SNOWBALL_012486_st	300348	CTSC		7.6625	7.1175	9.18	9.175	8.5875	8.43	8.655	8.83	8.5525	8.6325		1.45902	1.00347	1.11535	-1.12896	-1.05702		0.00012026	0.983009	0.332531	0.270537	0.669694
SNOWBALL_012574_st	300436	ARL4A		3.38	3.44	4.0325	3.5075	4.4525	3.8975	5.63	4.9475	6.4	5.28		-1.04247	1.43893	1.46917	1.60492	2.17347		0.923352	0.233086	0.202209	0.102693	0.00463035
SNOWBALL_012788_st	300639	MEOX2		7.6425	8.2075	7.635	8.04	7.64	8.04	7.5975	7.8	7.42	7.465		-1.47939	-1.32409	-1.31951	-1.15069	-1.03168		0.000197967	0.00752243	0.00834277	0.227815	0.840054
SNOWBALL_012837_st	300685	LAMB1		8.715	8.3075	9.0675	8.8925	9.875	9.935	10.12	10.3675	10.0525	10.3075		1.32639	1.12896	-1.04247	-1.18715	-1.19334		0.00982725	0.335457	0.788805	0.142951	0.129027
SNOWBALL_012880_st	300726	HMCN1		7.19	7.74	7.105	7.61	6.87	7.54	6.1875	6.7675	5.89	6.4875		-1.46409	-1.41912	-1.59107	-1.49485	-1.51309		0.0149638	0.0267196	0.0027512	0.00998412	0.00783716
SNOWBALL_012908_s_st	300752	HMCN1		6.57	7.1325	6.445	7.0875	6.4225	7.0125	5.715	6.325	5.4975	6.2625		-1.47683	-1.56103	-1.50525	-1.52626	-1.69937		0.00849806	0.00252184	0.00565532	0.00417617	0.000338272
SNOWBALL_012912_st	300756	HMCN1		5.5875	6.0875	5.6275	6.0475	5.475	5.84	5.0125	5.5275	4.48	5.27		-1.41421	-1.33793	-1.28788	-1.42899	-1.72907		0.0337818	0.0820912	0.140528	0.0282392	0.000610031
SNOWBALL_012932_st	300776	HMCN1		6.2875	6.9025	6.395	6.865	6.01	6.6325	5.5575	6.0875	5.185	5.8775		-1.53156	-1.38511	-1.53954	-1.44393	-1.61608		0.00174541	0.0181896	0.00153224	0.00720964	0.000439251
SNOWBALL_012954_st	300798	LAMC1		9.9625	9.98	9.5925	9.67	10.2925	10.3375	10.3	10.525	10.26	10.43		-1.0122	-1.05519	-1.03168	-1.16878	-1.12506		0.878029	0.380716	0.6501	0.00272176	0.0261351
SNOWBALL_012975_s_st	300819	HMCN1		6.6925	7.2875	6.45	7.3075	6.5925	7.1525	5.85	6.375	5.9625	6.57		-1.51047	-1.8119	-1.47427	-1.43893	-1.52362		0.0542078	0.00412011	0.0725959	0.0958463	0.048671
SNOWBALL_013139_st	300968	VASH2		7.5725	7.5775	9.39	9.2975	7.345	7.645	7.3275	7.885	7.1725	7.6575		-1.00347	1.06622	-1.23114	-1.47172	-1.39959		0.987195	0.713778	0.128838	0.00251153	0.00892126
SNOWBALL_013165_st	300994	TNFSF18		5.67	7.1075	3.1125	2.94	4.0925	3.7875	3.4725	3.115	3.205	3.015		-2.70851	1.12701	1.23542	1.2812	1.14076		0.00339132	0.807731	0.635509	0.566165	0.785763
SNOWBALL_013187_st	301015	HMCN1		6.5925	7.1775	6.52	7.0675	6.3625	6.835	5.3875	6.1125	5.0975	5.8425		-1.50004	-1.46155	-1.38751	-1.6529	-1.67597		0.0107532	0.0175864	0.0438972	0.00145655	0.00107554
SNOWBALL_013246_s_st	301069	TGFB2		7.82	8.1675	7.3925	7.87	7.9675	8.12	7.45	7.4425	7.1	7.0225		-1.27235	-1.39233	-1.11149	1.00521	1.05519		0.0426517	0.00421306	0.449556	0.978513	0.736953
SNOWBALL_013258_st	301081	LYPLAL1		6.2175	6.3625	5.5925	5.7225	6.58	6.9025	6.38	6.8725	6.375	6.6375		-1.10573	-1.09429	-1.2505	-1.40688	-1.19956		0.489524	0.545065	0.0700574	0.00392858	0.155108
SNOWBALL_013282_s_st	301105	PSEN2		6.6175	6.1675	6.7025	6.5875	6.525	6.4625	6.6725	6.4725	6.76	6.685		1.36604	1.08298	1.04427	1.1487	1.05336		0.00144392	0.512006	0.751275	0.198276	0.694788
SNOWBALL_013305_st	301127	DISP1		9.465	9.6175	8.5925	8.5325	8.2475	8.3875	7.81	8.125	7.53	8.0575		-1.11149	1.04247	-1.10191	-1.24401	-1.44143		0.475796	0.813037	0.520479	0.0867603	0.00255926
SNOWBALL_013329_st	301151	LHX9		5.81	5.0375	5.595	5.1025	5.82	5.16	5.8625	5.3975	5.6675	5.21		1.70823	1.40688	1.58008	1.38032	1.37316		8.26834e-07	0.000955667	1.51826e-05	0.00180479	0.00214031
[truncated: 465 more rows]

## Sheet: Table S5
Transcriptome changes during osteogenesis of porcine mesenchymal stem cells derived from different types of synovial membranes and genetic background
[truncated: 40 more rows]

## Sheet: Table S6
Transcriptome changes during osteogenesis of porcine mesenchymal stem cells derived from different types of synovial membranes and genetic background
[truncated: 1,799 more rows]

[truncated: 2 more sheets: Table S7, Table S8]
